# Supplementary material for: Metabolomic profiles of the liquid state fermentation in co-culture of Eurotium amstelodami and Bacillus licheniformis
Source: Front Microbiol. 2023 Jan 26;14:1080743. doi: 10.3389/fmicb.2023.1080743 (PMC9909110; doi:10.3389/fmicb.2023.1080743)
Supplement: Supplementary file 1 [file Table_1.XLSX]

## Sheet: Supplementary Table1
Metabolite	mode	Retention time	formula	M/Z	VIP_PLS-DA	FC(LAB/LA)	p_value
MG(14:1(9Z)/0:0/0:0)	pos	6.89392	C17H32O4	265.216	1.561	0.443144	0.0002175
PG(15:0/0:0)	pos	8.81315	C21H43O9P	435.251	2.10383	6.0885	0.008443
PE(18:2(9Z,12Z)/15:0)	pos	10.3334	C38H72NO8P	724.488	1.91202	1.67883	9.417e-05
PE(14:0/18:0)	pos	11.0032	C37H74NO8P	714.504	1.97804	1.70445	1.188e-05
SCLAREOLIDE	pos	6.5001	C16H26O2	251.199	1.56348	1.92567	0.0005042
Indoleacrylic acid	pos	3.06895	C11H9NO2	205.097	1.95965	0.62225	6.799e-06
Pyrroline hydroxycarboxylic acid	pos	0.622417	C5H7NO3	147.076	1.84108	0.278929	0.001434
ZLJ-6	pos	0.63275	C12H13N3O3S	280.092	1.62228	0.550109	0.0003063
L-alpha-glutamyl-L-hydroxyproline	pos	0.701083	C10H16N2O6	278.122	1.45928	0.595794	0.004756
Sulindac sulfone	pos	1.4622	C20H17FO4S	411.045	1.4848	0.595443	0.01627
2-Furoic acid	pos	1.6077	C5H4O3	130.05	2.04906	0.461448	6.854e-05
L-Carnitine	pos	0.66225	C7H15NO3	162.112	2.05731	0.360633	9.974e-05
2-keto tridecanoic acid	pos	7.07575	C13H24O3	251.161	1.84024	2.69161	0.0002652
PE(17:0/0:0)	pos	8.53233	C22H46NO7P	468.309	1.539	1.72366	0.003814
MARMESIN ACETATE	pos	4.5697	C16H16O5	289.107	1.78283	0.477975	0.00527
N-Nonanoylglycine	pos	4.95352	C11H21NO3	198.148	1.23081	0.595585	0.04009
Menthyl ethylene glycol carbonate	pos	5.1665	C13H24O4	209.153	1.47538	1.70317	0.001899
N(6)-(1,2-dicarboxyethyl)AMP	pos	5.50065	C14H18N5O11P	464.079	1.77582	0.318068	0.003618
Isodehydrocycloxanthohumol hydrate	pos	5.95263	C21H22O5	355.154	2.42279	0.0235714	5.988e-08
[(4-{3,5-dihydroxy-2,2-dimethyl-8-oxo-6-propyl-2H,3H,4H,8H-pyrano[3,2-g]chromen-10-yl}-4-oxobutan-2-yl)oxy]sulfonic acid	pos	6.23828	C21H26O10S	471.132	1.24949	0.656997	0.001936
Pregeijerene	pos	6.87475	C12H18	207.137	1.4361	0.150612	0.0167
4,10-undecadiynal	pos	6.87475	C11H14O	163.111	1.26393	0.478907	0.03459
Spermine	pos	0.526417	C10H26N4	203.222	1.94106	3.27827	0.000133
Gly Pro Arg	pos	0.701083	C13H24N6O4	329.193	1.88171	0.465233	3.318e-06
Cyanidin 3-(6''-acetyl-galactoside)	pos	0.8174	C23H23O12+	509.148	1.78526	0.372423	0.02111
6-{[2-({4,5-dihydroxy-6-methyl-2-[(3,4,5,6-tetrahydroxyoxan-2-yl)methoxy]oxan-3-yl}oxy)-4,5-dihydroxy-6-methyloxan-3-yl]oxy}-3,4,5-trihydroxyoxane-2-carboxylic acid	pos	0.822533	C24H40O20	671.2	2.18786	0.229839	6.543e-08
Niacin (Nicotinic acid)	pos	1.22757	C6H5NO2	124.039	1.78038	0.572552	0.003961
Ile Arg	pos	1.35562	C12H25N5O3	288.202	1.74301	3.30897	1.109e-06
3,4,5-trihydroxy-6-{[7-hydroxy-4-oxo-2-phenyl-8-(3,4,5-trihydroxyoxan-2-yl)-4H-chromen-5-yl]oxy}oxane-2-carboxylic acid	pos	1.43673	C26H26O14	601.095	1.93958	0.464202	0.0003047
2-{3-[(6-carboxy-3,4,5-trihydroxyoxan-2-yl)oxy]phenyl}-3,5,7-trihydroxy-1lambda-chromen-1-ylium	pos	1.64303	C21H19O11+	465.122	2.09446	0.271503	7.537e-06
Uracil	pos	2.40915	C4H4N2O2	113.035	2.31279	0.189096	6.353e-05
Uridine	pos	2.41932	C9H12N2O6	245.076	2.12415	0.372368	1.109e-05
2-amino-4-({1-[(carboxymethyl)-C-hydroxycarbonimidoyl]-2-[(2-hydroxy-5-oxo-1,7-diphenylhept-3-en-1-yl)sulfanyl]ethyl}-C-hydroxycarbonimidoyl)butanoic acid	pos	2.58265	C29H35N3O8S	608.206	1.67626	2.06583	1.084e-05
Tryptophyl-Aspartate	pos	2.83647	C15H17N3O5	342.105	1.45516	0.646055	0.0003523
Xi-4-Hydroxy-4-methyl-2-cyclohexen-1-one	pos	2.8923	C7H10O2	144.101	2.03681	3.275	0.0003291
Lentiginosine	pos	3.09062	C8H15NO2	158.117	2.13914	2.8469	2.973e-08
Trimethylpyrazine	pos	3.59343	C7H10N2	123.091	2.06178	2.89712	3.531e-05
Glutamylaspartic acid	pos	4.0729	C9H14N2O7	547.146	1.74265	2.00061	1.031e-05
4-Ethyl-2-hydroxy-3-methyl-2-cyclopenten-1-one	pos	4.1699	C8H12O2	158.117	1.87976	2.88308	0.002117
2,5-Dimethyl-3-propylpyrazine	pos	4.21423	C9H14N2	151.123	2.01046	4.03148	6.919e-05
Apigenin 7-xyloside	pos	4.28088	C20H18O9	403.101	1.68418	0.502743	4.766e-05
Leucyl-Lysine	pos	4.54737	C12H25N3O3	282.181	2.37828	85.7737	7.997e-07
Arginyl-Glutamine	pos	4.97618	C11H22N6O4	267.157	1.91221	8.67624	1.998e-06
UMBELLIFERONE	pos	5.00918	C9H6O3	163.038	1.43685	0.545935	6.913e-06
Eremopetasitenin A1	pos	5.09902	C20H28O6	365.193	1.39855	0.653975	0.008214
1-Hexadecanol	pos	5.51198	C16H34O	287.23	1.58954	0.415316	2.148e-05
P-Hydroxyclonidine	pos	5.65715	C9H9Cl2N3O	246.021	1.63198	61.59	6.127e-05
15-Octadecene-9,11,13-triynoic acid	pos	5.70198	C18H22O2	271.167	1.69316	1.91632	2.669e-05
1alpha,25-dihydroxy-26,27-dimethylvitamin D3	pos	5.76947	C29H48O3	445.363	2.05763	6.24377	0.0002141
TMPD (hydrochloride)	pos	5.9263	C10H16N2	165.138	2.58602	630.783	7.506e-06
(+)-(S)-Carvone	pos	5.9918	C10H14O	168.137	2.44579	0.000858907	3.309e-06
(Z)-7-Hexadecen-1,16-olide	pos	6.07613	C16H28O2	270.242	1.33838	0.544782	0.02676
Cynaratriol	pos	6.09728	C15H22O5	300.18	1.26539	2.50081	0.005744
5,7-dihydroxy-2-(1-hydroxy-3,5-dimethoxy-4-oxocyclohex-2-en-1-yl)-4H-chromen-4-one	pos	6.16095	C17H16O8	393.057	2.43813	23.2512	0.002433
(7alpha,10beta)-1(10->19)-Abeo-7-acetoxyisoobacun-3,10-olide	pos	6.38745	C28H34O9	547.255	2.05904	12.5795	8.66e-06
Dihomo-gamma-Linolenoyl ethanolamide	pos	6.45777	C22H39NO2	367.331	1.47709	0.608922	0.0005247
2,6-Pipecoloxylidide	pos	6.5331	C14H20N2O	255.148	1.69122	2.66177	0.0009595
Prostaglandin F2a	pos	6.5331	C20H34O5	372.274	2.01679	3.55971	0.005606
Sorbitan laurate	pos	6.54327	C18H34O6	388.271	1.50631	2.69205	0.0002011
Tyr Val Leu Phe	pos	6.72292	C29H40N4O6	541.303	1.94465	7.69086	0.003218
1-(1-Methoxy-1-methylethyl)-4-methylbenzene	pos	6.75108	C11H16O	197.152	1.46853	1.9815	1.498e-05
Orotidine	pos	7.12507	C10H12N2O8	271.055	1.31566	0.57316	0.003922
CL(i-12:0/18:2(9Z,11Z)/i-12:0/i-24:0)	pos	8.73698	C75H142O17P2	689.493	1.57009	0.611957	0.007306
Deoxyhypusine	pos	8.85148	C10H23N3O2	452.394	1.20319	0.474731	0.03873
CL(i-13:0/i-18:0/a-25:0/i-18:0)[rac]	pos	9.06263	C83H162O17P2	769.548	1.66155	0.46814	0.01133
CL(i-13:0/i-24:0/i-13:0/18:2(9Z,11Z))	pos	9.11063	C77H146O17P2	703.508	1.7585	0.520788	0.003192
(9S,10S)-9,10-dihydroxyoctadecanoate	pos	10.6226	C18H36O4	299.257	1.41146	1.8808	0.0007826
Dihydrofolic acid	pos	14.4449	C19H21N7O6	476.188	1.89929	3.78135	0.0002547
PE(15:0/18:0)	pos	11.4803	C38H76NO8P	706.538	1.75476	2.07079	3.184e-09
PS(18:2(9Z,12Z)/18:3(9Z,12Z,15Z))	pos	10.9794	C42H72NO10P	804.474	2.16587	2.74347	4.637e-07
Phytosphingosine	pos	8.504	C18H39NO3	350.327	1.94509	0.393648	0.0006018
Copaene	pos	8.05068	C15H24	205.195	1.51181	2.80415	1.849e-07
Leukotriene E4 methyl ester	pos	7.41022	C24H39NO5S	454.262	2.26545	0.124229	2.204e-05
O-Isopentenylhalfordinol	pos	7.07575	C19H18N2O2	324.17	1.26204	0.361533	0.004447
Methyl (R)-9-hydroxy-10-undecene-5,7-diynoate glucoside	pos	6.86508	C18H24O8	369.157	1.56803	0.0139114	4.975e-05
8(R)-Hydroperoxylinoleic acid	pos	6.86508	C18H32O4	357.201	2.00674	0.0630277	0.0001493
6-[5]-ladderane-hexanoic acid	pos	6.64243	C18H26O2	275.2	1.3003	0.635704	0.01253
Linoleoyl glycine	pos	6.46877	C20H35NO3	338.268	1.62271	1.67049	0.001061
11b,17a,21-Trihydroxypreg-nenolone	pos	6.39693	C21H32O5	382.259	1.96454	2.70406	0.001122
PA(20:2(11Z,14Z)/0:0)	pos	6.31012	C23H43O7P	463.278	1.73111	2.92044	0.000138
26,26,26-trifluoro-25-hydroxy-27-norvitamin D3	pos	6.31012	C26H39F3O2	441.296	1.58876	2.6464	0.0006689
D-NMAPPD	pos	6.3005	C23H38N2O5	423.285	1.61143	3.33778	0.01862
Prostaglandin F1a	pos	6.25728	C20H36O5	374.289	1.65269	1.68295	2.575e-05
5,7-Megastigmadien-9-ol glucoside	pos	6.09728	C19H32O6	398.254	1.73461	3.45078	0.01197
Tsugaric acid B	pos	6.0548	C33H52O5	529.384	1.657	0.526533	2.979e-05
(E)-2,6-Dimethyl-2,5-heptadienoic acid	pos	6.04347	C9H14O2	155.106	1.99048	0.19307	1.313e-06
Carvotanacetone	pos	6.03347	C10H16O	170.153	1.37962	0.656891	0.0008424
Capryloylglycine	pos	6.0123	C10H19NO3	243.17	2.08851	284.838	2.935e-06
N-Arachidonoyl glycine	pos	5.97197	C22H35NO3	379.295	1.18786	0.665478	0.01502
Wyerol	pos	5.82647	C15H16O4	584.225	1.64543	2.74626	0.002859
Trimethylsilyl l-Alanine	pos	5.8143	C6H15NO2Si	184.075	2.14725	189.148	7.918e-06
Blennin A	pos	5.78165	C15H22O3	251.163	1.77947	0.332058	1.424e-07
Prostaglandin F3a	pos	5.76947	C20H32O5	370.259	2.05118	1.79965	1.114e-05
Myriocin	pos	5.70198	C21H39NO6	402.285	2.43366	13.7411	9.11e-06
N2-gamma-Glutamylglutamine	pos	5.69148	C10H17N3O6	293.146	1.4705	2.75587	0.01991
Pristanoylglycine	pos	5.63482	C21H41NO3	397.342	1.45018	0.45791	0.0002536
(3Z,6Z)-3,6-Nonadien-1-ol	pos	5.63482	C9H16O	123.117	1.81208	0.235573	6.363e-07
2,3-Dimethyl-2-cyclohexen-1-one	pos	5.57915	C8H12O	166.122	1.71957	2.2095	2.615e-05
Tetranor-12(R)-HETE	pos	5.43783	C16H26O3	267.195	2.14232	0.0843658	4.491e-06
Traumatic acid	pos	5.41617	C12H20O4	270.169	1.72916	1.5146	1.568e-05
(3beta,22R,23R,24S)-3,22,23-Trihydroxystigmastan-6-one	pos	5.36033	C29H50O4	445.363	2.34082	5.26475	2.306e-06
(+)-12a-Hydroxypachyrrhizone	pos	5.292	C20H14O8	365.063	1.76151	2.7068	0.003535
Dihydrocarveol acetate	pos	5.27967	C12H20O2	214.18	1.17098	0.617994	0.003194
Oblongolide	pos	5.23433	C14H20O2	221.153	1.73988	0.548148	0.002829
Unshuoside A	pos	5.22383	C16H28O7	355.17	1.27057	1.66878	0.009707
2-Hydroxyacorenone	pos	5.15617	C15H24O2	259.165	2.08315	6.86221	1.011e-05
Yucalexin P15	pos	5.13352	C20H26O4	348.216	1.99221	4.07301	2.194e-06
6-(2-carboxy-2-methylethoxy)-3,4,5-trihydroxyoxane-2-carboxylic acid	pos	5.08885	C10H16O9	263.075	1.68749	3.01813	8.739e-05
2,4,4-Trimethylcyclopentanone	pos	5.00918	C8H14O	109.101	2.16595	0.148658	2.357e-06
Ergoline-1,8-dimethanol, 10-methoxy-6-methyl-, (8b)-	pos	4.99868	C18H24N2O3	317.187	2.09806	15.7248	0.0001175
Diferulic acid	pos	4.94118	C20H18O8	387.109	1.61144	0.583594	0.003631
(3b,16a)-Dihydroxy-12-oleanen-28-oic acid 3-[galactosyl-(1->2)-[xylosyl-(1->3)]-glucuronide] 28-[glucosyl-(1->3)-[glucosyl-(1->3)-[xylosyl-(1->2)]-rhamnosyl-(1->2)]-4-acetylfucosyl] ester	pos	4.93068	C78H124O42	878.371	1.5335	1.71328	0.001394
1alpha,25-dihydroxy-26,27-dimethyl-22,22,23,23-tetradehydrovitamin D3	pos	4.90785	C29H44O3	441.332	2.24476	2.86549	0.00273
(4S,8R)-8,9-Dihydroxy-p-menth-1(6)-en-2-one	pos	4.82735	C10H16O3	202.143	1.37488	1.68036	0.001919
Aspergillic acid	pos	4.81687	C12H20N2O2	225.159	1.7119	2.56812	0.001188
Shikonin	pos	4.77187	C16H16O5	289.107	2.0313	0.301506	0.002232
Phenylalanyl-Valine	pos	4.7042	C14H20N2O3	229.133	1.62198	1.7301	0.00276
Ethyl 3-hydroxydodecanoate	pos	4.53537	C14H28O3	262.237	1.32746	0.584146	0.007163
Tryptophanol	pos	4.53537	C10H11NO	144.08	1.56683	1.65473	5.208e-05
2-Hydroxydecanedioic acid	pos	4.1804	C10H18O5	260.149	2.14363	8.67262	2.966e-05
Methionyl-Isoleucine	pos	4.0849	C11H22N2O3S	285.125	1.32834	0.622479	0.005247
Ile Glu Leu	pos	3.81658	C17H31N3O6	374.228	1.2802	1.56554	0.01948
PS(16:0/20:5(5Z,8Z,11Z,14Z,17Z))	pos	3.80475	C42H72NO10P	826.465	2.4401	56.343	0.00056
Physalolactone C	pos	3.71525	C28H37ClO7	485.209	1.65181	1.83472	0.01066
Ile Pro Ile	pos	3.68242	C17H31N3O4	342.238	1.93235	2.91667	0.01896
Pilocarpidine	pos	3.5591	C10H14N2O2	195.112	1.6549	1.91373	0.004926
Ritalinic acid	pos	3.52627	C13H17NO2	237.159	1.85628	2.7105	5.292e-05
Acetyl-DL-Valine	pos	3.23395	C7H13NO3	160.096	1.68497	1.96422	0.004095
Tyrosyl-Glutamate	pos	3.10212	C14H18N2O6	293.113	1.5345	0.562371	2.686e-05
Leucyl-Cysteine	pos	3.09062	C9H18N2O3S	217.1	1.8645	2.65068	0.001075
4-Phenyl-3-buten-2-ol	pos	3.06895	C10H12O	190.122	1.62812	1.93041	0.0001062
7-Hydroxyoctanoic acid	pos	2.99212	C8H16O3	202.143	1.80469	2.06566	7.613e-05
Val Val	pos	2.91447	C10H20N2O3	217.154	1.74303	4.63904	0.002138
Herculin	pos	2.90397	C16H29NO	296.196	2.28836	6.68157	0.001529
Guanine	pos	2.8593	C5H5N5O	152.056	1.5462	0.515028	0.0002348
Artemidiol	pos	2.83647	C13H14O4	252.122	1.61754	1.58797	1.652e-05
Gamma-Glutamylglutamic acid	pos	2.73763	C10H16N2O7	259.092	1.98277	0.327216	0.01923
N,N'-Bis(g-glutamyl)-3,3'-(1,2-propylenedithio)dialanine	pos	2.62198	C19H32N4O10S2	541.163	2.11656	4.44869	9.256e-05
Acetylagmatine	pos	2.00877	C7H16N4O	173.139	2.12004	4.06728	0.002192
1,3-Butanediol	pos	1.80018	C4H10O2	181.143	1.59565	1.54492	0.0004246
Trans-3-Hydroxycotinine glucuronide	pos	1.75982	C16H20N2O8	432.137	1.75988	2.07816	6.16e-05
3-Nitrotyrosine	pos	1.3907	C9H10N2O5	516.132	1.93479	0.321614	5.302e-05
Haloperidol glucuronide	pos	1.19205	C27H31ClFNO8	516.154	1.80134	0.457079	0.0166
Pro Glu Pro Asn	pos	0.8614	C19H29N5O8	456.208	1.44303	0.494806	0.03381
3-(3,4-dimethoxyphenyl)-N-[2-(1-hydroxy-3-methoxy-4-oxocyclohexa-2,5-dien-1-yl)ethyl]prop-2-enimidic acid	pos	0.681417	C20H23NO6	391.185	1.45899	1.87396	2.066e-06
Citrulline	pos	0.66225	C6H13N3O3	176.102	1.39729	0.493581	0.008818
Deoxyinosine	pos	0.652417	C10H12N4O4	270.118	1.80352	0.401993	0.02085
2-hydroxy-4-(prop-2-en-1-yl)phenyl benzoate	pos	0.579417	C16H14O3	219.082	1.71911	0.265544	0.000173
1-Methyl-1,3-cyclohexadiene	pos	0.49375	C7H10	112.112	1.26534	1.55388	0.0007172
Amphetamine	pos	5.8143	C9H13N	199.122	1.78261	3.0903	0.0009613
Indole	pos	3.10212	C8H7N	118.065	1.44478	0.663788	0.001951
Levan	pos	0.982067	C18H32O16	522.203	1.77798	0.418275	0.005012
Glutamylthreonine	neg	0.7158	C9H16N2O6	269.055	1.57551	1.82071	0.0007666
Oxypinnatanine	neg	0.564833	C10H16N2O6	281.073	1.61104	0.398019	0.00106
Maleic acid	neg	1.76203	C4H4O4	115.004	2.59813	0.0623415	2.814e-08
Ethyl maltol	neg	3.83403	C7H8O3	121.03	1.62844	2.39537	0.00433
4-Hydroxy duloxetine glucuronide	neg	5.25293	C24H27NO8S	488.137	1.51785	0.58854	0.01575
Alpha-Carboxy-delta-nonalactone	neg	5.06857	C10H16O4	199.097	2.02017	0.303824	0.0002939
15-keto-PGF1alpha	neg	7.30392	C20H34O5	399.22	1.42579	0.39497	0.006139
(S)-10,16-Dihydroxyhexadecanoic acid	neg	8.93718	C16H32O4	309.205	1.21888	2.03979	0.04736
L-Glutamine	neg	0.623283	C5H10N2O3	145.062	1.79785	0.153947	1.411e-05
D-Ala-D-Ala	neg	0.6978	C6H12N2O3	159.077	1.14715	1.56804	0.0001934
Citric acid	neg	0.77	C6H8O7	191.019	1.67664	0.572079	0.0004648
S-aminomethyldihydrolipoamide	neg	0.7158	C9H20N2OS2	217.083	1.82553	3.47935	5.194e-05
6-[3-(4-carboxy-2-hydroxybutyl)phenoxy]-3,4,5-trihydroxyoxane-2-carboxylic acid	neg	0.653133	C17H22O10	367.106	1.36358	0.620042	0.001681
Glycerophosphocholine	neg	0.653133	C8H20NO6P	292.072	2.06046	47.2076	7.992e-07
D-(+)-Malic acid	neg	0.752	C4H6O5	133.014	2.03099	0.438839	0.004579
2-Pyrrolidineacetic acid	neg	1.32288	C6H11NO2	174.077	1.79516	4.98615	0.0165
N4-Acetylaminobutanal	neg	2.05407	C6H11NO2	174.077	2.20262	4.16473	5.465e-06
A771726	neg	2.05407	C12H9F3N2O2	291.034	1.17834	1.5136	0.0008547
Lacosamide-glucuronide	neg	2.30657	C18H24N2O10	915.292	1.83141	0.289838	6.691e-05
Pseudouridine	neg	2.4088	C9H12N2O6	289.068	1.72775	0.526316	0.01061
Biotin sulfone	neg	2.43512	C10H16N2O5S	311.05	1.99441	0.117152	0.0001716
Uridine diphosphate-N-acetylglucosamine	neg	2.77667	C17H27N3O17P2	606.078	2.37389	0.283113	3.183e-07
4,5-Dihydroniveusin A	neg	2.81833	C20H28O8	441.174	1.16329	1.65531	0.006955
PE(14:1(9Z)/15:0)	neg	3.17203	C34H66NO8P	684.396	1.39934	2.44277	0.001313
N-lactoyl-Valine	neg	3.50447	C8H15NO4	188.092	1.62865	1.61994	1.211e-05
3-p-Coumaroyl-1,5-quinolactone	neg	3.7282	C16H16O7	365.089	1.67505	1.98264	0.0001803
PS(18:3(9Z,12Z,15Z)/22:4(7Z,10Z,13Z,16Z))	neg	3.84405	C46H76NO10P	870.465	1.67901	2.04768	0.0005071
Ecgonine methyl ester	neg	3.90778	C10H17NO3	244.119	2.15064	2.67161	1.033e-05
Janthitrem G	neg	3.91902	C39H51NO6	674.375	1.54937	1.94538	5.583e-05
N-Acetyl-b-glucosaminylamine	neg	4.18545	C8H16N2O5	265.104	1.69497	2.7223	3.34e-07
Taurocholic acid	neg	4.3252	C26H45NO7S	514.289	1.498	11.4682	0.0008296
4-Hydroxycyclohexylcarboxylic acid	neg	4.36818	C7H12O3	143.071	2.06175	680.552	0.002026
(1'R)-Nepetalic acid	neg	4.73465	C10H16O3	183.102	2.09985	0.241989	7.238e-06
Pitheduloside D	neg	4.99063	C46H74O17	897.478	1.31776	1.9998	0.0003514
6-(2,4-dihydroxy-5-{3-oxo-3-[2,4,6-trihydroxy-3-(3-methylbut-2-en-1-yl)phenyl]prop-1-en-1-yl}phenoxy)-3,4,5-trihydroxyoxane-2-carboxylic acid	neg	5.04652	C26H28O13	583.128	1.42517	0.465702	0.02169
Dioscoretine	neg	5.19928	C13H23NO3	286.165	1.62771	2.72822	8.022e-05
5-Nonyltetrahydro-2-oxo-3-furancarboxylic acid	neg	5.25293	C14H24O4	255.16	1.82925	0.485214	4.289e-05
6-{1-carboxy-2-[(6-{[5,7-dihydroxy-2-(4-hydroxyphenyl)-4-oxo-4H-chromen-3-yl]oxy}-3,4,5-trihydroxyoxan-2-yl)methoxy]-2-oxoethyl}-3,4,5-trihydroxyoxane-2-carboxylic acid	neg	5.37302	C30H30O20	709.124	2.48804	0.0237676	1.416e-05
(S,E)-2,6-Dimethyl-5,7-octadiene-2,3-diol	neg	5.58807	C10H18O2	215.128	1.23107	2.14368	0.003985
Perilla sugar	neg	5.59817	C10H15NO	210.113	1.58408	2.14815	0.0004063
6-[(2-{2-[2-(acetyloxy)propan-2-yl]-7-oxo-2H,3H,7H-furo[3,2-g]chromen-6-yl}-2-methylbut-3-en-1-yl)oxy]-3,4,5-trihydroxyoxane-2-carboxylic acid	neg	5.69862	C27H32O12	529.175	1.46035	0.186083	5.584e-05
(2R,2'S)-Isobuteine	neg	5.7039	C7H13NO4S	244.007	1.16844	1.53131	0.001674
Alpha-Hydroxy-1-methyl-1H-indole-3-propanoic acid	neg	5.8301	C12H13NO3	200.071	1.49419	2.48857	0.002686
Prolylphenylalanine	neg	5.88227	C14H18N2O3	307.13	2.21293	3.14031	0.0001133
1,25-Dihydroxyvitamin D3-26,23-lactone	neg	6.14218	C27H40O5	425.266	2.22655	50.2298	4.448e-05
EMODIC ACID	neg	6.26057	C15H8O7	299.02	1.70251	0.4341	7.606e-06
(3''-Apiosyl-6''-malonyl)astragalin	neg	6.31042	C29H30O18	665.135	2.2306	0.304283	3.418e-05
23-Acetoxysoladulcidine	neg	6.35053	C29H47NO4	472.34	1.34411	0.482539	0.004177
5,13,14-trihydroxy-8,17-dioxatetracyclo[8.7.0.0,.0,]heptadeca-1(10),2(7),3,5,11(16),12,14-heptaen-9-one	neg	6.42087	C15H8O6	283.025	1.75194	0.206495	0.007199
Yucalexin B14	neg	6.66703	C20H30O2	347.222	2.33654	0.0166097	2.624e-07
2-amino-4-({1-[(carboxymethyl)-C-hydroxycarbonimidoyl]-2-{[1-hydroxy-1-(7-methoxy-2-oxo-2H-chromen-6-yl)-3-oxobutan-2-yl]sulfanyl}ethyl}-C-hydroxycarbonimidoyl)butanoic acid	neg	6.82442	C24H29N3O11S	602.125	1.15751	0.5651	0.007273
1-Acetoxy-2-hydroxy-16-heptadecen-4-one	neg	6.84403	C19H34O4	347.222	2.03706	0.20178	4.822e-05
(Z)-13-Hexadecenoic acid	neg	6.90782	C16H30O2	299.223	1.91825	0.00855519	0.000448
3,4,5-trihydroxy-6-[(3,4,5-trihydroxy-6-{[2-(2-hydroxypropan-2-yl)-7-oxo-2H,3H,7H-furo[3,2-g]chromen-9-yl]oxy}oxan-2-yl)methoxy]oxane-2-carboxylic acid	neg	7.30392	C26H32O16	621.144	2.35573	0.0599698	3.652e-05
Maysin 3'-methyl ether	neg	7.68642	C28H30O14	635.161	1.76806	0.0989421	0.0007908
N-Feruloylglycyl-L-phenylalanine	neg	7.83802	C21H22N2O6	443.143	1.58546	4.53211	0.0029
Lippioside I	neg	8.32722	C25H30O13	537.158	1.24541	0.506763	0.0338
Erinacine C	neg	8.43545	C25H38O6	455.243	1.44343	2.03791	0.004435
Lucidenic acid E2	neg	8.79638	C29H40O8	537.247	2.07477	5.70983	4.233e-05
DG(22:0/22:6(4Z,7Z,10Z,13Z,16Z,19Z)/0:0)	neg	10.3643	C47H80O5	761.549	1.83536	5.16467	0.0003069
PS(15:0/18:1(9Z))	neg	10.4142	C39H74NO10P	768.487	2.02478	3.25723	0.0007239
(S)-Nerolidol 3-O-[a-L-rhamnopyranosyl-(1->2)-b-D-glucopyranoside]	neg	10.279	C27H46O10	565.28	1.68598	0.177738	0.0001968
5-(4-methoxyphenyl)-2-methylpent-1-en-3-one	neg	8.7235	C13H16O2	407.221	1.29199	0.367306	0.004791
Abietinal	neg	8.44455	C20H30O	331.228	1.31198	0.045058	0.03852
PE(15:0/0:0)	neg	7.96568	C20H42NO7P	438.263	2.59889	37.7529	1.52e-06
TOFA	neg	7.92888	C19H32O4	323.223	1.64198	0.323111	4.211e-05
Palmitoleic acid	neg	7.74853	C16H30O2	299.223	1.33574	0.000277246	3.594e-05
MG(0:0/14:0/0:0)	neg	7.713	C17H34O4	283.228	1.77428	0.15919	0.006965
15-deoxy-delta12,14-Prostaglandin A2	neg	7.70415	C20H28O3	315.196	1.75986	0.503277	7.896e-05
Soyasapogenol B 3-O-b-D-glucuronide	neg	7.55977	C36H58O9	671.355	1.78325	3.34766	0.0002905
3,4,5-trihydroxy-6-{[3-hydroxy-2-methoxy-6-(3,5,7-trihydroxy-2H-chromen-2-ylidene)cyclohexa-2,4-dien-1-ylidene]oxy}oxane-2-carboxylic acid	neg	7.44475	C22H22O13	539.1	1.07196	0.581262	0.001566
Gamma-Carboxyglutamic acid	neg	7.35692	C6H9NO6	572.123	1.73848	0.073732	0.001026
N,N,O-Didesmethylvenlafaxine	neg	7.25983	C17H27NO2	322.202	1.86442	4.60566	0.004246
Pelargonidin	neg	7.14228	C15H10O5	269.045	1.68769	0.604691	5.057e-05
Hawkinsin	neg	6.89867	C11H17NO6S	641.172	1.93087	0.0199456	0.001903
Ipomeatetrahydrofuran	neg	6.88982	C15H28O3	301.202	2.22206	0.0777	1.382e-05
Gibberellin A74	neg	6.79535	C20H28O6	345.171	1.9463	0.237202	0.002544
Tyrosyl-Histidine	neg	6.76537	C15H18N4O4	635.253	1.55641	17.7035	0.004389
3,4,5-trihydroxy-6-({5-hydroxy-11-methoxy-16,18-dioxo-6,8,19-trioxapentacyclo[10.7.0.0,.0,.0,]nonadeca-1(12),2(9),10,13(17)-tetraen-4-yl}oxy)oxane-2-carboxylic acid	neg	6.76537	C23H22O14	567.097	1.55243	0.427439	0.006603
Schleicherastatin 6	neg	6.76537	C28H46O3	451.318	1.66173	1.95129	0.00341
10-Undecenal	neg	6.76537	C11H20O	213.149	2.07812	5.00996	7.952e-07
12-Hydroxydodecanoic acid	neg	6.74575	C12H24O3	215.164	1.23504	1.68425	1.526e-05
Nummularine B	neg	6.6475	C32H41N5O6	636.303	2.29481	4.48975	3.924e-07
Isopropyl nonanoate	neg	6.61868	C12H24O2	245.175	1.45851	1.80013	5.34e-07
6-({3-[(1E)-buta-1,3-dien-1-yl]-1-oxo-1H-isochromen-5-yl}oxy)-3,4,5-trihydroxyoxane-2-carboxylic acid	neg	6.59897	C19H18O9	411.073	1.73541	0.560704	0.0001046
Cortolone-3-glucuronide	neg	6.58875	C27H42O11	563.253	1.74911	3.02444	1.374e-05
Spirolide C	neg	6.50968	C43H63NO7	742.414	1.67151	2.24038	0.0002
Yucalexin A16	neg	6.44072	C20H30O2	347.222	1.60073	0.464978	1.251e-05
P-Coumaroyl vitisin A	neg	6.32107	C35H31O16+	728.132	1.45139	0.619661	0.001184
3-hydroxynonanoyl carnitine	neg	6.26057	C16H31NO5	338.197	1.82552	0.317576	1.459e-06
Hydroxypelenolide	neg	6.26057	C15H24O3	297.171	2.30303	0.000166521	2.994e-06
Merodesmosine	neg	6.25015	C18H34N4O6	447.246	1.71233	1.96445	0.0009985
(S)-9-Hydroxy-10-undecenoic acid	neg	6.2408	C11H20O3	199.133	1.51144	2.08868	0.000138
6,6-Dimethoxy-2,5,5-trimethyl-2-hexene	neg	6.21072	C11H22O2	167.144	1.34093	1.58629	0.0006384
Elatoside G	neg	5.97697	C36H56O11	685.359	2.20897	3.57345	9.099e-06
3-{8-hydroxy-2-[(3E)-5-hydroxy-4-methylpent-3-en-1-yl]-2-methyl-2H-chromen-5-yl}propanoic acid	neg	5.97697	C19H24O5	353.14	2.05552	0.142063	2.835e-07
Epioxylubimin	neg	5.96137	C15H24O3	273.145	2.38451	2.39212	1.339e-06
Pubesenolide	neg	5.93317	C28H42O5	439.282	1.94475	3.87583	7.8e-06
L-Menthyl acetoacetate	neg	5.8	C14H24O3	285.171	1.40972	0.563803	0.007664
D-Erythroascorbic acid 1'-a-D-xylopyranoside	neg	5.66538	C10H14O9	313.035	1.80707	0.626454	1.618e-05
2-Decenal	neg	5.57907	C10H18O	153.128	1.52119	1.86209	1.017e-06
Tricyclohumuladiol	neg	5.4691	C15H26O2	283.191	2.05964	0.254822	2.414e-05
Pentosidine	neg	5.4311	C17H26N6O4	377.192	1.41157	1.53356	7.233e-05
Aspartyl-Tyrosine	neg	5.42525	C13H16N2O6	333.05	1.40383	0.416965	4.758e-05
Vitexin 6''-(3-hydroxy-3-methylglutarate)	neg	5.32993	C27H28O14	611.122	1.61723	0.469792	0.01204
Fisetin	neg	5.28653	C15H10O6	285.041	1.97109	0.251613	2.775e-05
Hydroxyprolyl-Tyrosine	neg	5.27482	C14H18N2O5	293.114	2.08467	11.8545	7.636e-05
Xanthotoxol arabinoside	neg	5.24292	C16H14O8	315.051	2.24074	0.218889	7.486e-06
Petasinine	neg	5.19928	C13H21NO3	284.15	1.37512	1.54857	0.00138
(+/-)-3-Hydroxynonanoic acid	neg	5.18742	C9H18O3	209.094	1.38982	0.401883	3.031e-06
Caproic acid	neg	5.15568	C6H12O2	231.16	1.40977	0.537794	8.835e-05
2,3-dinor, 6-keto-PGF1alpha	neg	5.12257	C18H30O6	341.197	1.57622	0.651415	0.000636
(8alpha,10beta,11beta)-3-Hydroxy-4,15-dinor-1(5)-xanthen-12,8-olide	neg	5.04652	C13H20O3	269.139	1.95603	0.319937	4.138e-05
Lactapiperanol D	neg	5.01268	C18H28O5	359.161	1.29892	2.19249	0.03114
Sulindac sulfide	neg	4.9687	C20H17FO2S	385.093	2.31066	0.251128	3.414e-06
Glyceryl 5-hydroxydecanoate	neg	4.9687	C13H26O5	243.16	1.9743	4.4787	0.001349
Diosmetin	neg	4.89273	C16H12O6	299.056	2.32493	0.28605	6.635e-05
IRIFLOPHENONE TRIMETHYL ETHER	neg	4.78978	C16H16O5	287.093	2.38631	0.0025831	0.0002446
5-(2-Furanyl)-1,2,3,4,5,6-hexahydro-7H-cyclopenta[b]pyridin-7-one	neg	4.76412	C12H13NO2	248.093	2.06861	5.5781	3.15e-07
2-Hydroxy-4-methylbenzaldehyde	neg	4.72342	C8H8O2	135.045	2.16984	9.24915	0.000169
Taraxacoside	neg	4.47587	C18H22O10	397.115	1.80287	2.87135	0.0003457
Indolelactic acid	neg	4.44283	C11H11NO3	204.066	1.24069	1.75717	0.01348
5-(3',5'-Dihydroxyphenyl)-gamma-valerolactone 3-O-glucuronide	neg	4.3467	C17H20O10	365.088	1.94608	2.65661	0.000228
Phe Lys Thr Glu	neg	4.22833	C24H37N5O8	522.257	1.16382	1.62409	0.0006355
Valtrate	neg	4.1754	C10H12O5	233.043	1.19432	0.607625	0.0005983
Suberic acid	neg	4.14235	C8H14O4	173.082	1.33088	0.63871	0.0005262
Pipecolic acid	neg	4.13237	C6H11NO2	257.15	1.55385	2.75688	0.01368
M-Coumaric acid	neg	4.12105	C9H8O3	163.04	1.7672	0.362457	0.006445
P-Tolyl Sulfate	neg	4.0356	C7H8O4S	187.006	1.55715	2.85834	0.02488
Homoveratric acid	neg	3.92898	C10H12O4	195.066	1.18191	0.513003	0.006526
(2E)-3-(2,4-dihydroxy-5-methoxyphenyl)prop-2-enoic acid	neg	3.90778	C10H10O5	209.045	1.29293	0.651416	0.001119
O-Adipoylcarnitine	neg	3.84405	C13H23NO6	288.145	1.76177	4.7462	0.0001292
3-Hydroxy-6,8-dimethoxy-7(11)-eremophilen-12,8-olide	neg	3.82288	C17H26O5	331.151	1.46855	1.59764	0.0001613
Succinylacetone	neg	3.8017	C7H10O4	157.05	1.82574	0.204382	0.0009022
6-Butyltetrahydro-2H-pyran-2-one	neg	3.57958	C9H16O2	201.112	1.72132	0.40767	7.272e-05
(2E,4E)-2,4-Hexadienoic acid	neg	3.55837	C6H8O2	93.0354	2.19071	0.254351	1.256e-07
P-Acetaminobenzoic acid	neg	3.54718	C9H9NO3	178.05	1.46288	2.60636	2.425e-06
P-Salicylic acid	neg	3.54718	C7H6O3	137.024	2.10662	0.380465	1.372e-07
Proline betaine	neg	3.301	C7H13NO2	188.092	1.59421	1.74446	0.0004451
Ile Glu Val Asp Leu	neg	3.28965	C26H45N5O10	586.313	1.18837	1.55795	0.003232
3-Phenylpropionylglycine	neg	3.28965	C11H13NO3	252.087	1.53342	1.5777	2.802e-06
Gamma-Glutamylmethionine	neg	3.10752	C10H18N2O5S	259.076	1.59416	0.572627	3.744e-05
(+/-)-Tryptophan	neg	3.07435	C11H12N2O2	203.082	2.24391	0.316569	3.048e-08
Dihydrozeatin-O-glucoside	neg	2.96648	C16H25N5O6	364.161	1.55251	1.58123	7.01e-05
Inosine	neg	2.88075	C10H12N4O5	267.074	1.15176	0.565121	0.005343
Glutaconic acid	neg	2.20345	C5H6O4	129.019	1.46176	0.666016	2.138e-05
N-Acetyl-L-alanine	neg	2.19393	C5H9NO3	130.051	1.39009	1.59239	0.000127
Indole-3-acetic-acid-O-glucuronide	neg	2.08487	C16H17NO8	372.071	1.43284	1.94521	0.0007655
3-[(1E)-buta-1,3-dien-1-yl]-5-hydroxy-1H-isochromen-1-one	neg	1.96393	C13H10O3	427.115	1.46145	2.66983	0.005155
1-methyl 3-(3,4,5,6-tetrahydroxyoxan-2-yl)methyl propanedioate	neg	1.79088	C10H16O9	619.176	1.96241	0.205238	3.417e-06
5-ethyl-5-methyl-2,4-oxazolidinedione	neg	1.6068	C6H9NO3	124.04	1.82352	3.11633	0.002479
5-L-Glutamyl-L-alanine	neg	1.05748	C8H14N2O5	217.083	1.87282	5.12934	4.852e-06
Gamma-Glutamylserine	neg	0.706883	C8H14N2O6	233.077	1.997	7.53194	0.0001362
Gluconic acid	neg	0.662017	C6H12O7	195.051	1.55755	0.65996	0.0001602
Allose	neg	0.633983	C6H12O6	225.061	1.90164	0.422663	0.0001348
Fructosamine	neg	0.623283	C6H13NO5	214.048	1.67158	0.569311	3.972e-05
L-Aspartic Acid	neg	0.623283	C4H7NO4	132.03	1.82744	0.339207	6.251e-07
L-Homoserine	neg	0.623283	C4H9NO3	118.051	1.2876	0.595826	0.0008157
Allysine	neg	2.66278	C6H11NO3	190.071	2.47874	11.9834	1.911e-09
Dodecanedioic acid	neg	4.5075	C12H22O4	229.144	1.02342	1.63343	0.01344
Dodecanoic acid	neg	6.57937	C12H24O2	181.159	1.77449	2.01558	2.093e-07
Glucosamine	neg	1.68597	C6H13NO5	160.061	1.58713	1.62856	2.493e-05
N-Acetylneuraminic acid	neg	1.64862	C11H19NO9	308.098	1.59324	0.628784	0.004674
UDP-D-galactose	neg	2.79758	C15H24N2O17P2	565.051	1.57538	0.519171	1.554e-05

## Sheet: Supplementary Table2
Metabolite	mode	Retention time	Formula	M/Z	VIP_PLS-DA	FC(LAB/LB)	p_value
Glutathione, oxidized	pos	0.701083	C20H32N6O12S2	613.16	1.65765	0.584514	0.003262
MG(14:1(9Z)/0:0/0:0)	pos	6.89392	C17H32O4	265.216	1.39537	0.546392	0.0014
PG(15:0/0:0)	pos	8.81315	C21H43O9P	435.251	2.28238	5.41922	0.01324
SCLAREOLIDE	pos	6.5001	C16H26O2	251.199	2.16017	3.80215	9.895e-05
ZLJ-6	pos	0.63275	C12H13N3O3S	280.092	1.64518	0.586161	0.003463
L-Carnitine	pos	0.66225	C7H15NO3	162.112	1.65399	0.507819	0.003903
10,11-epoxy-3,7,11-trimethyl-2E,6E-tridecadienoic acid	pos	5.22383	C16H26O3	305.129	1.7285	2.39137	0.0008473
Floionolic acid	pos	6.94158	C18H36O5	374.29	1.88059	0.454607	0.002296
Pregeijerene	pos	6.87475	C12H18	207.137	1.66934	0.136667	0.02291
Gly Pro Arg	pos	0.701083	C13H24N6O4	329.193	1.48709	0.6313	2.764e-05
4-Acetamido-2-aminobutanoic acid	pos	0.822533	C6H12N2O3	343.161	1.56779	400.394	0.0216
6-{[2-({4,5-dihydroxy-6-methyl-2-[(3,4,5,6-tetrahydroxyoxan-2-yl)methoxy]oxan-3-yl}oxy)-4,5-dihydroxy-6-methyloxan-3-yl]oxy}-3,4,5-trihydroxyoxane-2-carboxylic acid	pos	0.822533	C24H40O20	671.2	2.46048	0.225277	3.161e-09
8-Oxo-dGMP	pos	0.948233	C10H14N5O8P	427.076	1.77555	0.326512	7.74e-05
3,4,5-trihydroxy-6-{[7-hydroxy-4-oxo-2-phenyl-8-(3,4,5-trihydroxyoxan-2-yl)-4H-chromen-5-yl]oxy}oxane-2-carboxylic acid	pos	1.43673	C26H26O14	601.095	2.15494	0.464323	0.0002601
Xi-4-Hydroxy-4-methyl-2-cyclohexen-1-one	pos	2.8923	C7H10O2	144.101	2.25016	3.20764	0.0003415
(R)-Shinanolone	pos	2.90397	C11H12O3	210.112	2.41416	6.27849	0.006385
Lentiginosine	pos	3.09062	C8H15NO2	158.117	2.21288	2.3677	0.000942
6-[(2,2-dimethyl-2H-chromen-5-yl)oxy]-3,4,5-trihydroxyoxane-2-carboxylic acid	pos	3.17795	C17H20O8	370.151	2.40288	3.84186	0.002966
DIPHENYLUREA	pos	3.49177	C13H12N2O	213.102	2.24961	2.86493	0.001561
Trimethylpyrazine	pos	3.59343	C7H10N2	123.091	1.63503	1.6643	0.04007
Glutamylaspartic acid	pos	4.0729	C9H14N2O7	547.146	1.92137	1.97299	1.101e-05
2,5-Dimethyl-3-propylpyrazine	pos	4.21423	C9H14N2	151.123	2.22266	3.92896	7.171e-05
3,4,5-trihydroxy-6-{[(3E)-4-(1-oxo-1H-isochromen-3-yl)but-3-en-2-yl]oxy}oxane-2-carboxylic acid	pos	4.82735	C19H20O9	456.123	1.276	1.83513	0.003918
4,8,14-trihydroxy-17-methoxy-2-oxatricyclo[13.2.2.1,]icosa-1(17),3,5,7(20),15,18-hexaen-10-one	pos	4.87285	C20H22O6	359.15	1.65739	4.24125	0.01438
Niazidin	pos	4.98652	C15H18N2O6S	396.119	1.69015	1.81412	2.188e-05
Eremopetasitenin A1	pos	5.09902	C20H28O6	365.193	1.88633	4.17704	0.003093
2-amino-4-({1-[(carboxymethyl)-C-hydroxycarbonimidoyl]-2-{[1,3-dihydroxy-1-(2-hydroxyphenyl)propan-2-yl]sulfanyl}ethyl}-C-hydroxycarbonimidoyl)butanoic acid	pos	5.09902	C19H27N3O9S	438.131	1.7147	2.02795	0.001029
1-Hexadecanol	pos	5.51198	C16H34O	287.23	1.96753	0.36447	1.832e-08
P-Hydroxyclonidine	pos	5.65715	C9H9Cl2N3O	246.021	1.54733	4.87579	0.01536
TMPD (hydrochloride)	pos	5.9263	C10H16N2	165.138	2.87048	598.219	7.509e-06
(Z)-7-Hexadecen-1,16-olide	pos	6.07613	C16H28O2	270.242	1.42506	0.561151	0.03389
Cynaratriol	pos	6.09728	C15H22O5	300.18	1.41596	0.633402	0.000307
Calcidiol	pos	6.12862	C27H44O2	423.32	2.11451	0.259689	0.000553
5,7-dihydroxy-2-(1-hydroxy-3,5-dimethoxy-4-oxocyclohex-2-en-1-yl)-4H-chromen-4-one	pos	6.16095	C17H16O8	393.057	2.7036	22.2293	0.002452
(3beta,5alpha,9alpha,22E,24R)-5,9-Epidioxy-3-hydroxyergosta-7,22-dien-6-one	pos	6.24762	C28H42O4	443.312	2.12202	0.455119	4.888e-05
Dodecanoylcarnitine	pos	6.31962	C19H37NO4	344.279	2.52674	0.150938	1.299e-05
(7alpha,10beta)-1(10->19)-Abeo-7-acetoxyisoobacun-3,10-olide	pos	6.38745	C28H34O9	547.255	1.98429	4.16166	0.01169
6-Deoxocastasterone	pos	6.44777	C28H50O4	415.353	2.27044	0.358924	2.891e-06
2,6-Pipecoloxylidide	pos	6.5331	C14H20N2O	255.148	2.14054	6.48441	0.006083
Sorbitan laurate	pos	6.54327	C18H34O6	388.271	1.55582	0.645404	0.0007337
1,26-Hexacosanediol	pos	6.65277	C26H54O2	443.383	1.98215	0.322572	1.992e-07
Tyr Val Leu Phe	pos	6.72292	C29H40N4O6	541.303	1.7936	3.17653	0.03924
1-(1-Methoxy-1-methylethyl)-4-methylbenzene	pos	6.75108	C11H16O	197.152	1.45559	1.68046	0.001147
Cassaidine	pos	7.2329	C24H41NO4	408.311	1.41356	1.55829	0.02876
3-(5,6,6-Trimethylbicyclo[2.2.1]hept-1-yl)cyclohexanol	pos	7.91587	C16H28O	269.247	1.22466	0.62771	0.007084
1-(sn-Glycero-3-phospho)-1D-myo-inositol	pos	8.19985	C9H19O11P	299.052	1.88302	3.57343	2.429e-05
DG(14:1(9Z)/22:6(4Z,7Z,10Z,13Z,16Z,19Z)/0:0)	pos	8.68965	C39H62O5	628.499	1.34606	0.658884	0.03253
CL(i-13:0/i-24:0/i-13:0/18:2(9Z,11Z))	pos	9.11063	C77H146O17P2	703.508	1.37401	1.89641	0.01003
PE(15:0/18:0)	pos	11.4803	C38H76NO8P	706.538	1.64652	1.62116	0.001938
Phytosphingosine	pos	8.504	C18H39NO3	350.327	1.38829	3.08659	0.008811
PE(14:0/20:0)	pos	8.25068	C39H78NO8P	702.536	1.68584	1.52989	1.663e-05
Oleoside 11-methyl ester	pos	8.20968	C17H24O11	443.095	1.66259	1.97797	0.0009155
Copaene	pos	8.05068	C15H24	205.195	1.4279	1.96219	0.003767
Palmitoylcarnitine	pos	7.15457	C23H45NO4	400.342	2.33352	0.0388508	0.0001317
Ganoderic acid Me	pos	6.84608	C34H50O6	519.346	2.18867	0.225792	1.206e-06
Tryptophyl-Tyrosine	pos	6.68477	C20H21N3O4	368.16	1.47535	1.85251	0.01249
17-phenyl-18,19,20-trinor-prostaglandin E2	pos	6.5001	C23H30O5	351.192	1.65209	3.67566	0.0005124
MG(22:2(13Z,16Z)/0:0/0:0)	pos	6.32945	C25H46O4	474.353	2.72007	0.0789324	6.142e-08
Leu Val Val	pos	6.29545	C16H31N3O4	330.239	2.04633	0.515567	1.753e-06
2,6-di-tert-butylbenzoquinone	pos	6.22845	C14H20O2	221.153	1.95004	2.48096	1.273e-05
(3beta,5alpha,6alpha,7alpha,22E,24R)-5,6-Epoxyergosta-8,14,22-triene-3,7-diol	pos	6.19012	C28H42O3	444.343	2.80218	0.0097239	1.816e-07
Isoleucyl-Valine	pos	6.14995	C11H22N2O3	213.159	1.8477	1.62819	2.832e-05
Tryptophyl-Isoleucine	pos	6.12862	C17H23N3O3	340.165	1.48257	1.65968	0.0002136
5,7-Megastigmadien-9-ol glucoside	pos	6.09728	C19H32O6	398.254	1.97385	3.87469	0.01076
Tsugaric acid B	pos	6.0548	C33H52O5	529.384	1.39912	0.656238	0.0002225
3,4,5-trihydroxy-6-({2-[6-(2-methylbut-3-en-2-yl)-7-oxo-2H,3H,7H-furo[3,2-g]chromen-2-yl]propan-2-yl}oxy)oxane-2-carboxylic acid	pos	6.03347	C25H30O10	523.221	2.16368	0.196691	5.787e-05
Capryloylglycine	pos	6.0123	C10H19NO3	243.17	2.31839	270.205	2.937e-06
PA(14:1(9Z)/22:6(4Z,7Z,10Z,13Z,16Z,19Z))	pos	5.9158	C39H63O8P	357.213	1.6087	0.481961	0.03812
(+)-Prosopinine	pos	5.90397	C18H35NO3	314.269	2.30605	0.0401028	1.317e-06
Wyerol	pos	5.82647	C15H16O4	584.225	2.20123	8.73956	1.13e-05
Cyclic 6-Hydroxymelatonin	pos	5.82647	C13H14N2O3	211.086	2.67027	0.0820264	4.89e-08
Trimethylsilyl l-Alanine	pos	5.8143	C6H15NO2Si	184.075	2.38321	179.414	7.927e-06
Blennin A	pos	5.78165	C15H22O3	251.163	1.00418	0.626215	0.02414
CAY10580	pos	5.72448	C19H35NO4	342.263	2.45561	0.279119	0.00309
N2-gamma-Glutamylglutamine	pos	5.69148	C10H17N3O6	293.146	1.87069	4.76912	0.006171
7,8-dihydroxy-6-methoxy-3-(2-methylbut-3-en-2-yl)-2H-chromen-2-one	pos	5.62432	C15H16O5	294.133	1.81288	2.14071	8.025e-06
2,3-Dimethyl-2-cyclohexen-1-one	pos	5.57915	C8H12O	166.122	1.97682	2.4092	9.274e-07
3,4,5-trihydroxy-6-[3-(4-methoxyphenyl)propoxy]oxane-2-carboxylic acid	pos	5.53415	C16H22O8	343.141	1.52179	1.67969	0.001072
(+)-12a-Hydroxypachyrrhizone	pos	5.292	C20H14O8	365.063	1.94287	2.65271	0.003697
1,21-Heneicosanediol	pos	5.26933	C21H44O2	373.306	2.12912	0.496985	8.12e-05
Unshuoside A	pos	5.22383	C16H28O7	355.17	2.00442	4.68632	0.004307
1-O-E-Cinnamoyl-(6-arabinosylglucose)	pos	5.18918	C20H26O11	407.135	1.58366	1.93965	0.0005678
2-Hydroxyacorenone	pos	5.15617	C15H24O2	259.165	2.22575	4.95851	0.0002055
Ala Phe Tyr	pos	5.09902	C21H25N3O5	400.186	2.028	51.0544	8.184e-07
6-(2-carboxy-2-methylethoxy)-3,4,5-trihydroxyoxane-2-carboxylic acid	pos	5.08885	C10H16O9	263.075	1.86207	2.94402	9.209e-05
Ergoline-1,8-dimethanol, 10-methoxy-6-methyl-, (8b)-	pos	4.99868	C18H24N2O3	317.187	1.71848	2.04636	0.0002454
(3b,16a)-Dihydroxy-12-oleanen-28-oic acid 3-[galactosyl-(1->2)-[xylosyl-(1->3)]-glucuronide] 28-[glucosyl-(1->3)-[glucosyl-(1->3)-[xylosyl-(1->2)]-rhamnosyl-(1->2)]-4-acetylfucosyl] ester	pos	4.93068	C78H124O42	878.371	2.08941	2.57482	7.593e-05
1alpha,25-dihydroxy-26,27-dimethyl-22,22,23,23-tetradehydrovitamin D3	pos	4.90785	C29H44O3	441.332	1.82054	1.50586	0.0001464
Oroxylin A	pos	4.85018	C16H12O5	285.075	1.92931	2.9487	0.008544
(4S,8R)-8,9-Dihydroxy-p-menth-1(6)-en-2-one	pos	4.82735	C10H16O3	202.143	1.45284	1.55741	0.0002098
Aspergillic acid	pos	4.81687	C12H20N2O2	225.159	1.88892	2.51705	0.00125
Asn Asn Ser Cys	pos	4.8047	C14H24N6O8S	437.146	2.09782	2.71478	0.001103
Oleoside dimethyl ester	pos	4.7042	C18H26O11	451.177	1.43673	1.86964	0.007409
Val Gly His	pos	4.63687	C13H21N5O4	312.166	1.70194	1.56764	0.0002383
Phenylalanyl-Methionine	pos	4.50272	C14H20N2O3S	279.115	1.03001	0.625191	0.027
Ac-Tyr-OEt	pos	4.00557	C13H17NO4	252.123	1.90034	2.72625	0.02689
8-Deoxy-11-hydroxy-13-chlorogrosheimin	pos	3.83892	C15H19ClO4	263.081	2.58939	259.859	2.863e-07
Valyl-Valine	pos	3.66008	C10H20N2O3	181.133	1.70661	1.86701	0.004767
Glycitin	pos	3.59343	C22H22O10	447.128	1.43858	0.619318	0.00152
Cysteinyl-Proline	pos	3.58142	C8H14N2O3S	459.134	1.8327	0.544289	0.005184
Flavonol 7-O-beta-D-glucoside	pos	3.58142	C21H20O9	417.118	1.68815	0.546313	1.145e-07
Pilocarpidine	pos	3.5591	C10H14N2O2	195.112	1.51711	1.5499	0.02913
Ritalinic acid	pos	3.52627	C13H17NO2	237.159	2.04858	2.6595	5.555e-05
Acetyl-DL-Valine	pos	3.23395	C7H13NO3	160.096	2.09469	2.45821	0.000384
Leucyl-Cysteine	pos	3.09062	C9H18N2O3S	217.1	2.05737	2.60168	0.001123
4-Phenyl-3-buten-2-ol	pos	3.06895	C10H12O	190.122	1.47437	1.58771	0.02819
Simmondsin	pos	2.91447	C16H25NO9	398.142	2.08778	2.53212	0.0001751
Val Val	pos	2.91447	C10H20N2O3	217.154	2.11254	14.5772	0.00169
Herculin	pos	2.90397	C16H29NO	296.196	1.83211	1.91583	0.01568
Guanosine	pos	2.8593	C10H13N5O5	284.099	1.53394	0.654704	0.001745
Guanine	pos	2.8593	C5H5N5O	152.056	1.47549	0.590638	0.0001077
Adenosine 3'-monophosphate	pos	2.84713	C10H14N5O7P	348.07	2.19939	0.301514	1.394e-06
S-Adenosylhomocysteine	pos	2.83647	C14H20N6O5S	385.129	2.10749	0.380996	0.00297
CGMP	pos	2.83647	C10H12N5O7P	346.054	2.74814	0.209905	6.216e-08
Gamma-Glutamylglutamic acid	pos	2.73763	C10H16N2O7	259.092	2.06372	0.350999	0.0271
Acetylagmatine	pos	2.00877	C7H16N4O	173.139	1.89382	1.9437	0.001561
Diosbulbinoside F	pos	1.65253	C26H34O12	577.164	2.25291	0.0264033	1.112e-05
Phytosulfokine b	pos	1.4827	C28H38N4O14S2	741.165	1.50966	0.64491	6.28e-06
Haloperidol glucuronide	pos	1.19205	C27H31ClFNO8	516.154	2.03002	0.450921	0.01534
6-(2-{8,8-dimethyl-2-oxo-2H,8H-pyrano[2,3-f]chromen-3-yl}-5-hydroxyphenoxy)-3,4,5-trihydroxyoxane-2-carboxylic acid	pos	0.9871	C26H24O11	477.119	2.60271	0.248542	0.03679
Pro Glu Pro Asn	pos	0.8614	C19H29N5O8	456.208	1.64684	0.484369	0.02946
1,4-b-D-Mannan	pos	0.701083	C60H102O51	842.259	1.47853	0.63068	0.02082
Licorice glycoside A	pos	0.681417	C36H38O16	765.181	1.83718	0.573186	0.03707
3-(3,4-dimethoxyphenyl)-N-[2-(1-hydroxy-3-methoxy-4-oxocyclohexa-2,5-dien-1-yl)ethyl]prop-2-enimidic acid	pos	0.681417	C20H23NO6	391.185	1.38666	1.55808	0.003239
1-Amino-propan-2-ol	pos	0.681417	C3H9NO	151.144	1.81902	1.97497	0.003192
Citrulline	pos	0.66225	C6H13N3O3	176.102	2.03948	0.370063	0.00224
Amphetamine	pos	5.8143	C9H13N	199.122	1.59851	1.92862	0.0177
Levan	pos	0.982067	C18H32O16	522.203	2.05139	0.401482	0.003803
Glutamylthreonine	neg	0.7158	C9H16N2O6	269.055	1.55144	1.57164	0.001333
Uric acid	neg	1.6068	C5H4N4O3	167.021	1.56294	1.68462	0.0002811
Molybdopterin precursor Z	neg	2.85015	C10H12N5O7P	344.041	2.65839	0.231772	3.388e-07
Ethyl maltol	neg	3.83403	C7H8O3	121.03	2.00834	3.43287	0.0007891
3,5-dihydroxy-2-(4-hydroxyphenyl)-7-[(3,4,5-trihydroxy-6-methyloxan-2-yl)oxy]-4H-chromen-4-one	neg	3.99292	C21H20O10	477.106	2.06742	0.232423	0.02875
4-Hydroxy duloxetine glucuronide	neg	5.25293	C24H27NO8S	488.137	2.02775	38.0279	0.003406
9,10-DHOME	neg	7.66878	C18H34O4	295.228	1.8118	1.70507	0.0001241
UDP-N-acetylmuramoyl-L-alanyl-D-glutamate	neg	3.06433	C28H43N5O23P2	878.186	1.41782	1.7614	0.00866
Citric acid	neg	0.77	C6H8O7	191.019	1.73027	0.601917	0.0008285
S-aminomethyldihydrolipoamide	neg	0.7158	C9H20N2OS2	217.083	1.47615	1.66709	0.002853
6-[3-(4-carboxy-2-hydroxybutyl)phenoxy]-3,4,5-trihydroxyoxane-2-carboxylic acid	neg	0.653133	C17H22O10	367.106	1.40146	0.649481	0.002844
Isolariciresinol 9'-O-alpha-L-arabinofuranoside	neg	0.787983	C25H32O10	537.196	1.9117	17.0799	0.002302
6-{[2-(3,4-dihydroxyphenyl)-7-hydroxy-3-{[3,4,5-trihydroxy-6-(hydroxymethyl)oxan-2-yl]oxy}-8aH-chromen-5-yl]oxy}-3,4,5-trihydroxyoxane-2-carboxylic acid	neg	0.976	C27H30O17	607.131	1.42955	0.536118	5.053e-07
1,2,3,4-Tetrahydro-b-carboline-1,3-dicarboxylic acid	neg	1.18485	C13H12N2O4	281.054	1.69842	3.67388	0.01296
1-(Malonylamino)cyclopropanecarboxylic acid	neg	1.70498	C7H9NO5	186.04	1.53979	2.38489	0.0348
7-hydroxyolanzapine	neg	1.91657	C17H20N4OS	373.136	2.12326	334.597	0.0003225
A771726	neg	2.05407	C12H9F3N2O2	291.034	2.24406	307.621	7.885e-06
Lacosamide-glucuronide	neg	2.30657	C18H24N2O10	915.292	1.82697	0.330941	0.0001592
Uridine diphosphate-N-acetylglucosamine	neg	2.77667	C17H27N3O17P2	606.078	2.28592	0.34017	5.303e-08
PE(14:1(9Z)/15:0)	neg	3.17203	C34H66NO8P	684.396	2.12313	0.477858	1.929e-05
(2S,2'S)-Pyrosaccharopine	neg	3.45175	C11H18N2O5	303.12	1.97555	2.41776	0.0005184
2'-O-Methylphaseollinisoflavan	neg	3.50447	C21H22O4	319.131	1.75321	2.45168	0.002297
Gravelliferone	neg	3.5371	C19H22O3	319.131	1.45716	1.68979	0.01165
Gymnodimine	neg	3.62218	C32H45NO4	528.307	2.1398	0.265378	0.0003961
Torvoside E	neg	3.71713	C40H66O14	805.417	1.96145	0.132628	0.0003151
5-Hydroxyindoleacetic acid	neg	3.78048	C10H9NO3	190.051	1.78065	6.05856	0.006868
Janthitrem G	neg	3.91902	C39H51NO6	674.375	1.73426	0.666507	1.438e-06
Otobanone	neg	4.13237	C20H18O5	319.095	1.53017	2.25724	2.271e-05
N-Acetyl-DL-tryptophan	neg	4.20685	C13H14N2O3	245.093	1.29118	1.56361	0.006691
Tauro-b-muricholic acid	neg	4.21822	C26H45NO7S	514.287	1.52237	0.484602	0.02199
Taurocholic acid	neg	4.3252	C26H45NO7S	514.289	1.17603	0.666035	0.01466
Zearalenone 4-sulfate	neg	4.3467	C18H22O8S	433.076	1.81885	0.135531	0.000255
4-Hydroxycyclohexylcarboxylic acid	neg	4.36818	C7H12O3	143.071	2.26851	751.218	0.002025
Cis-Resveratrol 4'-O-glucuronide	neg	4.45425	C20H20O9	385.094	1.96051	2.22003	0.0001285
ACETANILIDE	neg	4.54077	C8H9NO	134.061	1.47464	0.585426	2.046e-05
Hydroxyprolyl-Lysine	neg	4.63772	C11H21N3O4	280.126	1.82144	3.18345	0.001549
PE(14:1(9Z)/22:5(4Z,7Z,10Z,13Z,16Z))	neg	4.77953	C41H70NO8P	772.43	1.91516	0.539984	0.0004745
1-Hydroxy-3-nonanone	neg	4.91462	C9H18O2	203.128	2.45896	5.73707	9.922e-09
Glaudine	neg	5.16562	C22H25NO6	434.134	1.46463	1.99714	0.00431
Dioscoretine	neg	5.19928	C13H23NO3	286.165	1.36364	1.65845	0.009683
5-Nonyltetrahydro-2-oxo-3-furancarboxylic acid	neg	5.25293	C14H24O4	255.16	1.34486	1.90415	0.000111
Cryptomeridiol 11-rhamnoside	neg	5.56922	C21H38O6	407.24	1.83911	0.502545	2.664e-06
Perilla sugar	neg	5.59817	C10H15NO	210.113	1.98792	3.1743	3.106e-06
6-[(2-{2-[2-(acetyloxy)propan-2-yl]-7-oxo-2H,3H,7H-furo[3,2-g]chromen-6-yl}-2-methylbut-3-en-1-yl)oxy]-3,4,5-trihydroxyoxane-2-carboxylic acid	neg	5.69862	C27H32O12	529.175	1.45081	0.21498	0.001278
Undecanedioic acid	neg	5.7602	C11H20O4	215.128	1.3158	0.531971	0.00473
Alpha-Hydroxy-1-methyl-1H-indole-3-propanoic acid	neg	5.8301	C12H13NO3	200.071	1.41748	1.9845	0.02942
Prolylphenylalanine	neg	5.88227	C14H18N2O3	307.13	1.89806	1.71653	0.0003787
23-Acetoxysoladulcidine	neg	6.35053	C29H47NO4	472.34	2.46515	0.260121	6.101e-05
(1S,16R)-5,7,11-trihydroxy-10-(hydroxymethyl)-8,8,12,16-tetramethyl-3-[1-(2-methyl-1,3-thiazol-4-yl)prop-1-en-2-yl]-17-oxa-4-azabicyclo[14.1.0]heptadec-4-en-9-one	neg	6.48047	C27H42N2O6S	557.244	1.76321	7.2	0.0003282
15beta-Hydroxydesogestrel	neg	6.52013	C22H30O2	347.199	1.03657	1.53654	0.002461
(3a,5b)-24-oxo-24-[(2-sulfoethyl)amino]cholan-3-yl-b-D-Glucopyranosiduronic acid	neg	6.52013	C32H53NO11S	694.308	1.98208	0.220245	0.0005491
10-Hydroxymelleolide	neg	6.82442	C23H28O7	397.17	1.95094	5.23264	0.00378
Descladinose roxithromycin	neg	6.85375	C33H62N2O12	659.419	1.87438	0.0363242	8.93e-08
(Z)-13-Hexadecenoic acid	neg	6.90782	C16H30O2	299.223	1.81335	0.0112594	0.002729
6-[5-(2-{[2-(3,4-dimethoxyphenyl)ethyl]-C-hydroxycarbonimidoyl}ethyl)-2-methoxyphenoxy]-3,4,5-trihydroxyoxane-2-carboxylic acid	neg	7.66365	C26H33NO11	516.184	1.21043	2.16498	0.0007396
N-Feruloylglycyl-L-phenylalanine	neg	7.83802	C21H22N2O6	443.143	1.76119	4.83573	0.002716
PE(18:1(9Z)/0:0)	neg	8.42653	C23H46NO7P	478.296	1.92856	4.46649	0.003264
Erinacine C	neg	8.43545	C25H38O6	455.243	1.4421	1.69161	0.001256
Lucidenic acid E2	neg	8.79638	C29H40O8	537.247	1.55914	1.70168	0.007468
PS(15:0/18:1(9Z))	neg	10.4142	C39H74NO10P	768.487	1.86159	2.14394	0.01831
LysoPE(0:0/18:2(9Z,12Z))	neg	8.0301	C23H44NO7P	476.281	2.20886	5.17359	0.001299
LysoPC(18:2(9Z,12Z))	neg	7.99332	C26H50NO7P	564.334	1.40624	4.0219	0.02419
1-(3-Methylbutanoyl)-6-apiosylglucose	neg	7.66878	C16H28O11	395.154	1.92841	9.14458	0.0005822
3,5-dihydroxy-2-[(2E)-3-(4-hydroxyphenyl)prop-2-enoyl]cyclohexa-2,5-diene-1,4-dione	neg	7.55977	C15H10O6	285.04	2.3342	6.78237	5.715e-05
N,N,O-Didesmethylvenlafaxine	neg	7.25983	C17H27NO2	322.202	2.36351	76.6891	1.303e-05
Pelargonidin	neg	7.14228	C15H10O5	269.045	2.29924	407.352	1.842e-06
Ophiopogonin C'	neg	6.77578	C39H62O12	703.408	1.49101	0.495146	0.01683
MG(13:0/0:0/0:0)	neg	6.77578	C16H32O4	287.223	1.80132	0.32407	7.566e-05
Tyrosyl-Histidine	neg	6.76537	C15H18N4O4	635.253	1.71695	19.3804	0.004307
Nummularine B	neg	6.6475	C32H41N5O6	636.303	1.80148	1.65777	9.99e-06
Estriol-16-Glucuronide	neg	6.6475	C24H32O9	445.184	1.13118	2.02653	0.001673
Cortolone-3-glucuronide	neg	6.58875	C27H42O11	563.253	1.78856	2.42844	0.0005966
Xi-7-Hydroxyhexadecanedioic acid	neg	6.53995	C16H30O5	323.187	1.10616	1.63477	0.002216
Hydroxyisovaleroyl carnitine	neg	6.33053	C12H23NO5	242.139	1.63274	1.67033	0.002424
Hydroxypelenolide	neg	6.26057	C15H24O3	297.171	2.07294	0.000248442	1.086e-05
Gamma-Chaconine	neg	6.221	C33H53NO6	604.384	2.61541	0.0684629	3.402e-06
13'-Carboxy-alpha-tocopherol	neg	6.19105	C29H48O4	481.328	1.80648	0.207613	0.01868
Withaperuvin E	neg	6.05833	C28H36O8	521.214	2.03973	0.211365	0.008884
Elatoside G	neg	5.97697	C36H56O11	685.359	2.04112	2.04582	0.0001037
Epioxylubimin	neg	5.96137	C15H24O3	273.145	2.27464	1.7822	2.439e-05
LysoPE(0:0/20:1(11Z))	neg	5.88227	C25H50NO7P	544.277	1.55973	0.573983	0.009385
Valproylglycine	neg	5.75015	C10H19NO3	200.128	2.17171	0.213442	0.005499
D-Erythroascorbic acid 1'-a-D-xylopyranoside	neg	5.66538	C10H14O9	313.035	1.72196	1.80636	2.834e-07
Pentosidine	neg	5.4311	C17H26N6O4	377.192	1.68628	1.69312	3.421e-05
Hydroxyprolyl-Tyrosine	neg	5.27482	C14H18N2O5	293.114	2.36839	33.5974	6.789e-07
Lactapiperanol D	neg	5.01268	C18H28O5	359.161	1.6718	2.81635	0.0003566
(4E)-1-(3,4-dihydroxy-5-methoxyphenyl)dec-4-en-3-one	neg	4.93657	C17H24O4	329.115	1.4096	2.39568	0.001146
(2E)-N-(4-aminobutyl)-3-(4-hydroxy-3-methoxyphenyl)prop-2-enimidic acid	neg	4.88107	C14H20N2O3	309.145	1.27925	1.65649	0.0008158
3b-Hydroxy-6b-(3-chloro-2-hydroxy-2-methylbutanoyloxy)-7(11)-eremophilen-12,8b-olide	neg	4.81877	C20H29ClO6	435.135	1.39969	1.82058	0.006104
IRIFLOPHENONE TRIMETHYL ETHER	neg	4.78978	C16H16O5	287.093	1.71997	0.006	0.0002193
5-(2-Furanyl)-1,2,3,4,5,6-hexahydro-7H-cyclopenta[b]pyridin-7-one	neg	4.76412	C12H13NO2	248.093	2.2898	5.91435	2.969e-07
Taraxacoside	neg	4.47587	C18H22O10	397.115	1.42659	1.51743	0.001
4,5-Dihydrovomifoliol	neg	4.38968	C13H22O3	271.155	2.08876	9.8552	4.89e-06
Phe Lys Thr Glu	neg	4.22833	C24H37N5O8	522.257	1.50504	0.655679	0.0001363
Pipecolic acid	neg	4.13237	C6H11NO2	257.15	2.0162	5.02572	1.221e-06
Creatinine	neg	4.0683	C4H7N3O	285.132	1.72136	2.97854	0.0001748
Osmaronin	neg	3.99292	C11H17NO6	280.083	1.31003	1.69061	0.013
N-Acetyl-D-phenylalanine	neg	3.97168	C11H13NO3	206.082	1.22867	1.64135	5.394e-05
Homoveratric acid	neg	3.92898	C10H12O4	195.066	1.6194	0.418952	9.266e-05
N-lactoyl-Isoeucine	neg	3.86538	C10H18O4	201.113	1.42195	1.97464	4.456e-05
Beta-D-Glucopyranosyl anthranilate	neg	3.71713	C13H17NO7	280.083	1.67803	2.28119	0.001003
(2E,4E)-2,4-Hexadienoic acid	neg	3.55837	C6H8O2	93.0354	1.65034	0.419872	3.743e-05
P-Acetaminobenzoic acid	neg	3.54718	C9H9NO3	178.05	1.63282	2.73483	2.12e-06
P-Salicylic acid	neg	3.54718	C7H6O3	137.024	1.73046	0.524088	7.589e-07
Proline betaine	neg	3.301	C7H13NO2	188.092	1.68906	1.64849	0.0001843
Gamma-Glutamylmethionine	neg	3.10752	C10H18N2O5S	259.076	1.63307	0.606984	4.054e-05
Methionyl-Phenylalanine	neg	3.06433	C14H20N2O3S	295.114	1.772	1.95593	0.0004337
3,4,5-trihydroxy-6-(2-hydroxyethoxy)oxane-2-carboxylic acid	neg	3.04255	C8H14O8	219.05	1.64698	1.8783	0.001875
Neuromedin N (1-4)	neg	2.98797	C26H40N4O6	525.268	1.85851	0.435692	0.0003799
Dihydrozeatin-O-glucoside	neg	2.96648	C16H25N5O6	364.161	1.83929	1.74174	4.509e-05
Indole-3-acetic-acid-O-glucuronide	neg	2.08487	C16H17NO8	372.071	2.05442	5.36683	9.176e-05
3-[(1E)-buta-1,3-dien-1-yl]-5-hydroxy-1H-isochromen-1-one	neg	1.96393	C13H10O3	427.115	1.72643	4.57091	0.02418
3'-Amino-3'-deoxythimidine	neg	1.94783	C10H15N3O4	527.21	1.24359	1.6803	0.02248
Uridine 5'-monophosphate	neg	1.71403	C9H13N2O9P	305.018	2.47635	0.154914	8.284e-06
3,5,7-trihydroxy-2-(1-hydroxy-3-methoxy-4-oxocyclohexa-2,5-dien-1-yl)-4H-chromen-4-one	neg	1.70498	C16H12O8	331.044	1.89824	0.0051472	1.728e-05
5-ethyl-5-methyl-2,4-oxazolidinedione	neg	1.6068	C6H9NO3	124.04	1.59401	1.71867	0.0003976
Benazeprilat	neg	1.1668	C22H24N2O5	431.141	2.02829	0.519991	0.01477
Uridine monophosphate (UMP)	neg	1.16175	C9H13N2O9P	323.029	2.46899	0.103281	1.023e-07
Gamma-Glutamylserine	neg	0.706883	C8H14N2O6	233.077	2.05743	4.60746	0.002112
Allose	neg	0.633983	C6H12O6	225.061	1.31692	0.627154	0.01495
N-Acetylneuraminic acid	neg	1.64862	C11H19NO9	308.098	1.66951	2.19204	0.007085
Pyrocatechol	neg	3.12905	C6H6O2	109.03	2.01867	2.92772	0.0001166

## Sheet: Supplementary Table3
Metabolite	LAB VS LA			LAB VS LA
	VIP	FC	p_value	VIP	FC	p_value
Dihydrozeatin-O-glucoside	1.55251	1.58123	7.01e-05	1.83929	1.74174	4.509e-05
Prolylphenylalanine	2.21293	3.14031	0.0001133	1.89806	1.71653	0.0003787
Pentosidine	1.41157	1.53356	7.233e-05	1.68628	1.69312	3.421e-05
Nummularine B	2.29481	4.48975	3.924e-07	1.80148	1.65777	9.99e-06
Glutamylthreonine	1.57551	1.82071	0.0007666	1.55144	1.57164	0.001333
Elatoside G	2.20897	3.57345	9.099e-06	2.04112	2.04582	0.0001037
Taraxacoside	1.80287	2.87135	0.0003457	1.42659	1.51743	0.001
5-ethyl-5-methyl-2,4-oxazolidinedione	1.82352	3.11633	0.002479	1.59401	1.71867	0.0003976
Lucidenic acid E2	2.07477	5.70983	4.233e-05	1.55914	1.70168	0.007468
S-aminomethyldihydrolipoamide	1.82553	3.47935	5.194e-05	1.47615	1.66709	0.002853
Perilla sugar	1.58408	2.14815	0.0004063	1.98792	3.1743	3.106e-06
Dioscoretine	1.62771	2.72822	8.022e-05	1.36364	1.65845	0.009683
Ethyl maltol	1.62844	2.39537	0.00433	2.00834	3.43287	0.0007891
Indole-3-acetic-acid-O-glucuronide	1.43284	1.94521	0.0007655	2.05442	5.36683	9.176e-05
5-(2-Furanyl)-1,2,3,4,5,6-hexahydro-7H-cyclopenta[b]pyridin-7-one	2.06861	5.5781	3.15e-07	2.2898	5.91435	2.969e-07
A771726	1.17834	1.5136	0.0008547	2.24406	307.621	7.885e-06
Pipecolic acid	1.55385	2.75688	0.01368	2.0162	5.02572	1.221e-06
P-Acetaminobenzoic acid	1.46288	2.60636	2.425e-06	1.63282	2.73483	2.12e-06
N,N,O-Didesmethylvenlafaxine	1.86442	4.60566	0.004246	2.36351	76.6891	1.303e-05
Hydroxyprolyl-Tyrosine	2.08467	11.8545	7.636e-05	2.36839	33.5974	6.789e-07
4-Hydroxycyclohexylcarboxylic acid	2.06175	680.552	0.002026	2.26851	751.218	0.002025
Tyrosyl-Histidine	1.55641	17.7035	0.004389	1.71695	19.3804	0.004307
1alpha,25-dihydroxy-26,27-dimethyl-22,22,23,23-tetradehydrovitamin D3	2.24476	2.86549	0.00273	1.82054	1.50586	0.0001464
Pilocarpidine	1.6549	1.91373	0.004926	1.51711	1.5499	0.02913
Trimethylpyrazine	2.06178	2.89712	3.531e-05	1.63503	1.6643	0.04007
Lentiginosine	2.13914	2.8469	2.973e-08	2.21288	2.3677	0.000942
PE(15:0/18:0)	1.75476	2.07079	3.184e-09	1.64652	1.62116	0.001938
Glutamylaspartic acid	1.74265	2.00061	1.031e-05	1.92137	1.97299	1.101e-05
4-Phenyl-3-buten-2-ol	1.62812	1.93041	0.0001062	1.47437	1.58771	0.02819
(3b,16a)-Dihydroxy-12-oleanen-28-oic acid 3-[galactosyl-(1->2)-[xylosyl-(1->3)]-glucuronide] 28-[glucosyl-(1->3)-[glucosyl-(1->3)-[xylosyl-(1->2)]-rhamnosyl-(1->2)]-4-acetylfucosyl] ester	1.5335	1.71328	0.001394	2.08941	2.57482	7.593e-05
Acetylagmatine	2.12004	4.06728	0.002192	1.89382	1.9437	0.001561
Herculin	2.28836	6.68157	0.001529	1.83211	1.91583	0.01568
Leucyl-Cysteine	1.8645	2.65068	0.001075	2.05737	2.60168	0.001123
3-(3,4-dimethoxyphenyl)-N-[2-(1-hydroxy-3-methoxy-4-oxocyclohexa-2,5-dien-1-yl)ethyl]prop-2-enimidic acid	1.45899	1.87396	2.066e-06	1.38666	1.55808	0.003239
Xi-4-Hydroxy-4-methyl-2-cyclohexen-1-one	2.03681	3.275	0.0003291	2.25016	3.20764	0.0003415
Ritalinic acid	1.85628	2.7105	5.292e-05	2.04858	2.6595	5.555e-05
SCLAREOLIDE	1.56348	1.92567	0.0005042	2.16017	3.80215	9.895e-05
1-(1-Methoxy-1-methylethyl)-4-methylbenzene	1.46853	1.9815	1.498e-05	1.45559	1.68046	0.001147
(+)-12a-Hydroxypachyrrhizone	1.76151	2.7068	0.003535	1.94287	2.65271	0.003697
Amphetamine	1.78261	3.0903	0.0009613	1.59851	1.92862	0.0177
Aspergillic acid	1.7119	2.56812	0.001188	1.88892	2.51705	0.00125
2,5-Dimethyl-3-propylpyrazine	2.01046	4.03148	6.919e-05	2.22266	3.92896	7.171e-05
Unshuoside A	1.27057	1.66878	0.009707	2.00442	4.68632	0.004307
Ergoline-1,8-dimethanol, 10-methoxy-6-methyl-, (8b)-	2.09806	15.7248	0.0001175	1.71848	2.04636	0.0002454
5,7-dihydroxy-2-(1-hydroxy-3,5-dimethoxy-4-oxocyclohex-2-en-1-yl)-4H-chromen-4-one	2.43813	23.2512	0.002433	2.7036	22.2293	0.002452
TMPD (hydrochloride)	2.58602	630.783	7.506e-06	2.87048	598.219	7.509e-06
Copaene	1.51181	2.80415	1.849e-07	1.4279	1.96219	0.003767
Wyerol	1.64543	2.74626	0.002859	2.20123	8.73956	1.13e-05
Tyr Val Leu Phe	1.94465	7.69086	0.003218	1.7936	3.17653	0.03924
Val Val	1.74303	4.63904	0.002138	2.11254	14.5772	0.00169
Trimethylsilyl l-Alanine	2.14725	189.148	7.918e-06	2.38321	179.414	7.927e-06
Capryloylglycine	2.08851	284.838	2.935e-06	2.31839	270.205	2.937e-06
P-Hydroxyclonidine	1.63198	61.59	6.127e-05	1.54733	4.87579	0.01536

## Sheet: Supplementary Table4
Metabolite	mode	Retention time	formula	M/Z	VIP_PLS-DA	FC(SCA/SA)	p_value
13(S)-HODE methyl ester	pos	8.69898	C19H34O3	311.258	2.22365	0.558648	0.001192
12-Hydroxy-8,10-octadecadienoic acid	pos	7.52355	C18H32O3	314.269	2.00894	0.591212	0.002457
Glutathione, oxidized	pos	0.701083	C20H32N6O12S2	613.16	2.28299	0.393719	7.092e-06
MG(14:1(9Z)/0:0/0:0)	pos	6.89392	C17H32O4	265.216	2.48684	0.340772	0.001379
Methyl-10-hydroperoxy-8E,12Z,15Z-octadecatrienoate	pos	7.12507	C19H32O4	347.219	2.59495	0.00444742	4.523e-06
6-[5]-ladderane-1-hexanol	pos	7.23843	C18H28O	261.221	2.53162	0.339927	0.0005399
Epinepetalactone	pos	7.2329	C10H14O2	167.106	1.9975	0.438568	0.003064
Methyl 9,10-epoxy-12,15-octadecadienoate	pos	8.41683	C19H32O3	309.242	1.93404	0.584978	0.004131
PG(15:0/0:0)	pos	8.81315	C21H43O9P	435.251	1.96855	0.513547	0.0001638
1-Palmitoyl Lysophosphatidic Acid	pos	9.17763	C19H39O7P	433.232	2.7227	0.17329	0.001258
12(S)-hydroxy-16-Heptadecynoic Acid	pos	7.81503	C17H30O3	305.208	2.86417	0.0618509	6.175e-08
SCLAREOLIDE	pos	6.5001	C16H26O2	251.199	2.29581	0.361769	0.0001762
Glu Asn Gln Glu	pos	0.788233	C19H30N6O11	519.18	1.95895	3.29173	0.0002774
7-Methylguanosine	pos	0.701083	C11H16N5O5+	299.124	1.79564	0.602726	1.719e-05
Sulindac sulfone	pos	1.4622	C20H17FO4S	411.045	2.38568	0.19904	6.204e-05
Hexanethioic acid S-propyl ester	pos	2.8818	C9H18OS	366.264	2.29916	0.210123	0.001094
Methyl linoleate	pos	8.44633	C19H34O2	295.263	2.1673	0.387161	0.003391
Pentadecanoic acid	pos	8.44633	C15H30O2	265.216	2.11623	0.293166	0.0009392
13-hydroxyoctadecanoic acid	pos	8.18935	C18H36O3	323.256	1.56545	0.624928	0.006627
Linoleic acid	pos	7.8952	C18H32O2	322.269	1.73523	0.453001	0.0002903
9-Heptadecynoic acid	pos	7.67753	C17H30O2	267.231	2.23818	0.253141	1.545e-06
2-Hexyl-4,5-dimethyl-1,3-dioxolane	pos	7.65822	C11H22O2	228.195	1.26884	0.641929	0.0428
1-Acetoxy-2-hydroxy-16-heptadecyn-4-one	pos	7.25773	C19H32O4	366.261	2.0015	0.403416	0.0006293
9,14-DiHODE	pos	7.1149	C18H32O4	330.264	1.84623	0.614561	0.002595
17-Hydroxyyohimban-16-Carboxylic Acid	pos	3.83892	C20H24N2O3	323.174	1.42762	2.78637	0.02129
N(alpha)-Benzyloxycarbonyl-L-leucine	pos	3.88357	C14H19NO4	307.165	1.80948	0.165791	0.007599
Gln Ser Gln	pos	4.26888	C13H23N5O7	425.218	2.07043	2.50557	0.0004614
Kyotorphin	pos	4.45922	C15H23N5O4	692.378	1.79693	0.27985	0.000774
10,11-epoxy-3,7,11-trimethyl-2E,6E-tridecadienoic acid	pos	5.22383	C16H26O3	305.129	1.19546	1.64291	0.01787
N(6)-(1,2-dicarboxyethyl)AMP	pos	5.50065	C14H18N5O11P	464.079	2.43238	0.15029	2.145e-06
(-)-8-hydroxy-11E,17-octadecadien-9-ynoic acid	pos	6.79875	C18H28O3	293.21	1.97359	0.462779	0.03179
Floionolic acid	pos	6.94158	C18H36O5	374.29	2.45649	0.0104825	3.725e-06
Pregeijerene	pos	6.87475	C12H18	207.137	2.18843	0.415591	0.0001747
4,10-undecadiynal	pos	6.87475	C11H14O	163.111	1.8028	0.559585	1.299e-05
Citreoviridin A	pos	0.66225	C23H30O6	441.167	2.32296	0.361471	0.001494
Gly Pro Arg	pos	0.701083	C13H24N6O4	329.193	1.63123	0.509071	5.374e-05
13E-Tetranor-16-carboxy-LTE4	pos	0.701083	C19H27NO7S	477.17	1.16559	1.64865	0.03241
Irilone 4'-glucoside	pos	0.778733	C22H20O11	483.094	1.66222	0.53136	0.02962
8-Oxo-dGMP	pos	0.948233	C10H14N5O8P	427.076	1.67849	0.334824	0.02204
Gly Asp Glu	pos	1.05177	C11H17N3O8	320.109	1.66547	0.247503	0.003978
Gly Pro Asp	pos	1.18272	C11H17N3O6	288.119	1.65851	0.363587	0.001893
3,4,5-trihydroxy-6-{[7-hydroxy-4-oxo-2-phenyl-8-(3,4,5-trihydroxyoxan-2-yl)-4H-chromen-5-yl]oxy}oxane-2-carboxylic acid	pos	1.43673	C26H26O14	601.095	1.83597	0.0249797	5.022e-05
Alanyl-Arginine	pos	1.44188	C9H19N5O3	228.145	1.19636	2.28141	0.0301
Ala Gly Pro Ser	pos	1.9634	C13H22N4O6	331.161	1.6333	0.130124	0.0002007
Valyl-Aspartate	pos	2.04772	C9H16N2O5	233.112	1.76159	0.249564	9.789e-05
8-Hydroxyguanosine	pos	2.23183	C10H13N5O6	282.086	2.28267	2.80166	7.464e-05
Uracil	pos	2.40915	C4H4N2O2	113.035	2.44208	0.159352	0.0005229
Uridine	pos	2.41932	C9H12N2O6	245.076	2.58245	0.165905	2.999e-05
(2S)-2-{[1-(R)-Carboxyethyl]amino}pentanoate	pos	2.53915	C8H15NO4	190.107	0.931726	0.494362	0.03843
Tryptophyl-Aspartate	pos	2.83647	C15H17N3O5	342.105	1.31909	0.287747	0.002879
Hypoxanthine	pos	2.86997	C5H4N4O	137.046	1.76604	0.552263	0.004161
Glucosyl passiflorate	pos	2.86997	C37H60O12	371.194	1.65245	0.441511	0.01813
29-[Glucosyl-(1->2)-glucosyl]katonic acid 3-[rhamnosyl-(1->2)[rhamnosyl-(1->4)]-glucosyl-(1->2)-glucuronide]	pos	2.8923	C66H106O32	728.329	1.47754	0.447783	0.008504
(R)-Shinanolone	pos	2.90397	C11H12O3	210.112	1.63356	4028.55	0.002812
Kinetensin 4-8	pos	3.24428	C35H46N10O7	701.351	1.93103	0.381486	0.002855
Kudzusaponin SA1	pos	3.27845	C42H68O15	407.237	1.46607	0.361668	0.01368
Glu Phe	pos	3.28877	C14H18N2O5	295.129	1.54893	0.473549	0.002072
Indole-3-propionic acid	pos	3.48127	C11H11NO2	231.112	1.60341	2.7262	0.001963
DIPHENYLUREA	pos	3.49177	C13H12N2O	213.102	1.48137	1.56217	0.009209
Apigenin-6-C-Glucoside-7-O-Glucoside	pos	3.52627	C27H30O15	595.166	2.0171	8.75191	8.057e-05
Tyrosyl-Isoleucine	pos	3.61558	C15H22N2O4	277.156	1.4242	1.65627	4.469e-05
(4R,6S)-p-Menth-1-ene-4,6-diol 4-glucoside	pos	3.74942	C16H28O7	355.173	1.26198	2.8543	0.03529
5-Butyltetrahydro-2-oxo-3-furancarboxylic acid	pos	3.89407	C9H14O4	228.123	1.28228	2.12113	3.733e-05
Tryptophyl-Threonine	pos	4.0729	C15H19N3O4	306.147	1.69325	12.3497	0.0001327
Glutamylaspartic acid	pos	4.0729	C9H14N2O7	547.146	1.31197	1.70575	0.00803
4-Ethyl-2-hydroxy-3-methyl-2-cyclopenten-1-one	pos	4.1699	C8H12O2	158.117	1.39087	3.00824	0.002411
2,5-Dimethyl-3-propylpyrazine	pos	4.21423	C9H14N2	151.123	1.41794	3.16986	0.00171
Asparaginyl-Methionine	pos	4.74937	C9H17N3O4S	281.128	1.82475	3.36722	7.066e-06
3,4,5-trihydroxy-6-{[(3E)-4-(1-oxo-1H-isochromen-3-yl)but-3-en-2-yl]oxy}oxane-2-carboxylic acid	pos	4.82735	C19H20O9	456.123	1.54404	2.48681	0.01163
Niazidin	pos	4.98652	C15H18N2O6S	396.119	1.44852	1.71881	0.01047
Eremopetasitenin A1	pos	5.09902	C20H28O6	365.193	1.97763	0.00422634	0.0009691
2-amino-4-({1-[(carboxymethyl)-C-hydroxycarbonimidoyl]-2-{[1,3-dihydroxy-1-(2-hydroxyphenyl)propan-2-yl]sulfanyl}ethyl}-C-hydroxycarbonimidoyl)butanoic acid	pos	5.09902	C19H27N3O9S	438.131	1.32086	1.66603	0.04171
3,3',4,5'-Tetrahydroxy-trans-stilbene	pos	5.11085	C14H12O4	245.081	1.20134	1.75408	0.01156
P-Hydroxyclonidine	pos	5.65715	C9H9Cl2N3O	246.021	1.85353	12.3904	8.781e-05
15-Octadecene-9,11,13-triynoic acid	pos	5.70198	C18H22O2	271.167	1.52469	1.6941	0.0001379
TMPD (hydrochloride)	pos	5.9263	C10H16N2	165.138	1.30527	0.302229	0.01511
Pro Ala Lys Thr	pos	6.10728	C18H33N5O6	416.246	1.46278	4.11947	0.02109
(7alpha,10beta)-1(10->19)-Abeo-7-acetoxyisoobacun-3,10-olide	pos	6.38745	C28H34O9	547.255	1.97678	12.5242	0.002959
1,26-Hexacosanediol	pos	6.65277	C26H54O2	443.383	1.43282	1.83384	0.008332
Cucurbitacin C	pos	6.76077	C32H48O8	605.311	1.80727	2.76802	4.538e-06
Prostaglandin E1 Ethanolamide	pos	6.89392	C22H39NO5	398.29	2.17039	0.229232	0.001143
Undecaprenyl N-acetyl-glucosaminyl-N-acetyl-mannosaminuronate-4-acetamido-4,6-dideoxy-D-galactose pyrophosphate	pos	7.0564	C79H129N3O22P2	778.922	2.09553	2.86473	2.076e-06
Orotidine	pos	7.12507	C10H12N2O8	271.055	2.05128	0.309892	0.000336
Cassaidine	pos	7.2329	C24H41NO4	408.311	2.43417	0.221628	0.004103
17-phenyl trinor Prostaglandin F2alpha cyclopropyl amide	pos	7.26723	C26H37NO4	428.282	1.98686	0.304876	0.001152
Gamma-Tocopheryl quinone	pos	7.47605	C28H48O3	397.344	2.01364	0.26965	8.407e-05
N-oleoyl histidine	pos	7.54272	C24H41N3O3	420.319	2.74304	0.00111322	1.095e-06
3b,17b-Dihydroxyetiocholane	pos	7.81503	C19H32O2	325.272	1.97506	0.355836	6.713e-06
Kentsin	pos	7.85453	C21H40N8O6	465.298	2.09674	0.156066	0.001993
8-[3,7-dihydroxy-2-(4-hydroxy-3-methoxyphenyl)-3,4-dihydro-2H-1-benzopyran-4-yl]-2-(3-hydroxyphenyl)-3,4-dihydro-2H-1-benzopyran-3,5,7-triol	pos	7.8642	C31H28O10	525.153	2.13056	0.161757	0.0008372
Carvone	pos	8.02185	C10H14O	183.137	2.18052	0.228623	1.272e-06
Gamma-Linolenic acid	pos	8.10018	C18H30O2	243.21	2.61029	0.00267866	6.06e-06
Annonisin	pos	8.10985	C35H62O8	649.403	2.43611	0.193286	3.955e-05
Lysyl-Arginine	pos	8.14968	C12H26N6O3	267.194	1.3374	1.79374	0.0156
Annosquamosin B	pos	8.18935	C19H32O3	326.269	2.09045	0.464918	0.00711
Eremopetasin sulfoxide	pos	8.27068	C19H26O4S	392.188	1.67179	0.581423	7.401e-06
(4E)-6-hydroxy-1-(4-hydroxy-3-methoxyphenyl)dodec-4-en-3-one	pos	8.46583	C19H28O4	303.195	2.11194	4.23844	0.01384
Cyclohexaneundecanoic acid	pos	8.65598	C17H32O2	233.226	1.72207	0.568109	0.0002197
11(R)-HEDE	pos	8.66532	C20H36O3	325.273	1.99002	0.417696	0.001506
N-oleoyl tyrosine	pos	8.67998	C27H43NO4	446.327	2.37304	0.138059	0.0006822
3,4-Dimethyl-5-pentyl-2-furantridecanoic acid	pos	9.1873	C24H42O3	396.347	2.72999	0.00843064	1.07e-05
Dihydrofolic acid	pos	14.4449	C19H21N7O6	476.188	1.81566	2.19612	0.03034
1alpha,25,28-trihydroxyvitamin D2	pos	9.12013	C28H44O4	445.331	1.92989	0.447062	3.347e-05
(22E,24E)-1alpha,25-dihydroxy-22,23,24,24a-tetradehydro-24a-homovitamin D3	pos	8.97647	C28H42O3	427.32	1.72138	0.65198	0.0001987
LysoPA(P-16:0e/0:0)	pos	8.79398	C19H39O6P	417.24	2.05364	0.501792	0.005407
Dihydroceramide C2	pos	8.66532	C20H41NO3	344.316	1.47826	1.54359	4.655e-06
PE(P-16:0/2:0)	pos	8.41683	C23H46NO7P	502.29	1.82946	0.603616	4.104e-05
Oleoside 11-methyl ester	pos	8.20968	C17H24O11	443.095	1.8802	3.25766	0.0006944
3-Methyl-alpha-ionyl acetate	pos	8.16952	C16H26O2	283.226	2.61695	0.0754499	0.0002997
Cholic acid glucuronide	pos	8.12985	C30H48O11	602.35	1.35721	1.64394	0.0008712
Gamma-Linolenic Acid methyl ester	pos	8.12985	C19H32O2	293.247	2.09755	0.471236	0.007947
Coriandrone D	pos	8.12018	C18H24O7	394.189	2.42348	0.15933	1.209e-07
Copaene	pos	8.05068	C15H24	205.195	2.35234	7.50296	1.131e-07
Avocadene	pos	8.02185	C17H34O3	251.236	2.08114	0.242706	3.974e-06
Dehydromyodesmone	pos	7.99285	C15H18O2	231.138	1.97028	3.54935	0.01498
Notoginsenoside T1	pos	7.97368	C36H60O10	653.428	2.59512	0.0937415	8.345e-06
7,14,16-trihydroxy-3-(hydroxymethyl)-3,4,5,6,7,8,9,10,11,12-decahydro-1H-2-benzoxacyclotetradecin-1-one	pos	7.77587	C18H26O6	402.186	1.4995	0.639355	2.567e-05
Avocadenofuran	pos	7.77587	C17H28O	231.21	1.53458	0.594629	0.01214
Persicachrome	pos	7.72603	C25H36O3	426.303	2.08544	0.262577	0.004917
Sterol	pos	7.68703	C17H28O	249.22	1.89917	0.339793	0.02289
Tryptophyl-Tryptophan	pos	7.64838	C22H22N4O3	355.158	1.63931	0.503123	0.03787
20beta-Dihydroprednisolone	pos	7.58105	C21H30O5	363.216	1.68984	0.457311	0.01411
17-phenyl trinor PGF2alpha diethyl amide	pos	7.51388	C27H41NO4	444.311	1.82383	0.555441	0.002615
N-Propylbenzamide	pos	7.45722	C10H13NO	368.233	1.73465	3.03908	0.03225
Cysteinyl-Alanine	pos	7.43838	C6H12N2O3S	256.072	2.24193	0.206913	0.0001476
Leukotriene E4 methyl ester	pos	7.41022	C24H39NO5S	454.262	2.66294	0.0535351	5.188e-05
3,4,5-trihydroxy-6-{[1-(4-methoxyphenyl)pentan-3-yl]oxy}oxane-2-carboxylic acid	pos	7.39122	C18H26O8	412.199	2.74099	3.04511e-05	6.348e-07
Lubiminol	pos	7.39122	C15H26O3	277.179	1.13774	0.657772	0.02235
15(S)-15-methyl PGF2alpha ethyl amide	pos	7.34388	C23H41NO4	396.31	2.50326	0.0246677	0.000198
2,3-Dinor-6-keto-prostaglandin F1 a	pos	7.23843	C18H30O6	685.417	2.05165	0.568425	2.315e-05
Capsianside A	pos	7.16457	C76H124O33	783.402	2.45077	202.095	2.193e-08
Methyl 4-tert-butylphenylacetate	pos	7.16457	C13H18O2	207.137	2.41473	0.129177	1.419e-05
17beta-hydroxy-5beta-estran-3-one	pos	7.0469	C18H28O2	294.242	1.14554	1.51708	0.03532
Trans-EKODE-(E)-Ib	pos	7.01792	C18H30O4	311.22	1.95879	0.344839	0.0001077
13-Tetradecene-1,3-diyne-6,7-diol	pos	6.87475	C14H20O2	221.153	2.68008	0.00123204	3.714e-08
8(R)-Hydroperoxylinoleic acid	pos	6.86508	C18H32O4	357.201	2.29157	0.310808	0.01319
PI(20:3(8Z,11Z,14Z)/0:0)	pos	6.77975	C29H51O12P	623.323	1.65419	2.25378	0.001975
Colupox a	pos	6.70393	C25H36O5	458.289	1.95532	0.322095	0.004647
Deoxyartemsinin	pos	6.51143	C15H22O4	284.185	1.38573	2.51877	0.005169
17-phenyl-18,19,20-trinor-prostaglandin E2	pos	6.5001	C23H30O5	351.192	1.56537	0.55123	0.008503
(1R,2R)-3-oxo-2-pentyl-cyclopentanehexanoic acid	pos	6.5001	C16H28O3	269.211	2.58765	0.102565	0.0002175
6-{[6,15-dihydroxy-19,19-dimethyl-22-(3-methylbut-2-en-1-yl)-11-(2-methylprop-1-en-1-yl)-13-oxo-2,10,20-trioxapentacyclo[12.8.0.0,.0,.0,]docosa-1(14),3(12),4,6,8,15,17,21-octaen-7-yl]oxy}-3,4,5-trihydroxyoxane-2-carboxylic acid	pos	6.45777	C36H38O13	717.19	2.12183	0.259465	4.208e-05
Citronellyl beta-sophoroside	pos	6.4071	C22H40O11	519.224	1.31493	1.63065	0.04323
Compactin diol lactone	pos	6.4071	C18H26O4	307.188	1.71503	0.471496	0.008531
11b,17a,21-Trihydroxypreg-nenolone	pos	6.39693	C21H32O5	382.259	2.48664	0.0155425	0.0001514
2,3-dinor-PGE1	pos	6.32945	C18H30O5	327.216	1.61823	0.359144	0.04777
PA(20:2(11Z,14Z)/0:0)	pos	6.31012	C23H43O7P	463.278	1.98624	0.234147	0.002594
26,26,26-trifluoro-25-hydroxy-27-norvitamin D3	pos	6.31012	C26H39F3O2	441.296	1.86191	0.318473	0.003945
D-NMAPPD	pos	6.3005	C23H38N2O5	423.285	2.56137	0.00141977	7.311e-05
Leu Val Val	pos	6.29545	C16H31N3O4	330.239	1.17555	0.518582	0.01292
Prostaglandin F1a	pos	6.25728	C20H36O5	374.289	1.50394	0.469175	0.002753
Tryptophyl-Isoleucine	pos	6.12862	C17H23N3O3	340.165	1.36538	1.78695	0.02124
Ganoderic acid I	pos	6.10728	C30H44O8	596.322	1.47113	1.69766	0.009826
(E)-2,6-Dimethyl-2,5-heptadienoic acid	pos	6.04347	C9H14O2	155.106	0.971673	0.625666	0.04967
Capryloylglycine	pos	6.0123	C10H19NO3	243.17	2.29648	703.435	4.439e-06
4-Hydroxy-3-methoxy-2,10-bisaboladien-9-one	pos	6.00147	C16H26O3	311.158	1.83504	2120.16	0.004628
Austalide K	pos	5.9373	C25H32O5	476.243	2.39574	0.101822	4.772e-05
Wyerol	pos	5.82647	C15H16O4	584.225	2.04869	16.155	6.004e-05
Cyclic 6-Hydroxymelatonin	pos	5.82647	C13H14N2O3	211.086	1.50895	7.72459	0.0001133
N2-gamma-Glutamylglutamine	pos	5.69148	C10H17N3O6	293.146	2.11558	32.7099	4.318e-06
3,4,5-trihydroxy-6-{4-[3-(2-hydroxyphenyl)prop-2-en-1-yl]-3-methoxyphenoxy}oxane-2-carboxylic acid	pos	5.61215	C22H24O9	465.177	1.65407	4.80167	0.007098
2-Hydroxy-22-methyltetracosanoic acid	pos	5.56698	C25H50O3	443.347	1.48649	0.660154	0.003243
4-Hydroxy-2,6,6-trimethyl-3-oxo-1,4-cyclohexadiene-1-carboxaldehyde	pos	5.53415	C10H12O3	244.096	1.26911	2.56392	0.007145
8,13-dihydroxy-9,11-octadecadienoic acid	pos	5.45898	C18H32O4	313.237	1.52491	0.60364	0.0154
(3beta,22R,23R,24S)-3,22,23-Trihydroxystigmastan-6-one	pos	5.36033	C29H50O4	445.363	1.36644	0.292539	0.005995
2-Naphthylamine	pos	5.2465	C10H9N	144.08	1.47378	2.73353	0.003796
1-O-E-Cinnamoyl-(6-arabinosylglucose)	pos	5.18918	C20H26O11	407.135	1.44895	2.03986	0.01298
2-Hydroxyacorenone	pos	5.15617	C15H24O2	259.165	1.20772	2.68802	0.02583
Artabsinolide D	pos	5.13352	C15H22O5	628.307	1.57179	2.2692	0.001318
Phenylalanyl-Isoleucine	pos	5.09902	C15H22N2O3	261.159	1.3734	0.454638	0.001537
Methionyl-Valine	pos	4.99868	C10H20N2O3S	312.134	1.89259	3.84944	0.0003277
Hordatine A	pos	4.96402	C28H38N8O5	531.278	1.60038	33.1939	0.001373
1alpha,25-dihydroxy-26,27-dimethyl-22,22,23,23-tetradehydrovitamin D3	pos	4.90785	C29H44O3	441.332	1.82611	0.359783	0.02255
Oleoside dimethyl ester	pos	4.7042	C18H26O11	451.177	2.0336	4.73655	3.477e-07
Val Gly His	pos	4.63687	C13H21N5O4	312.166	1.63323	2.94199	0.005842
Tryptophanol	pos	4.53537	C10H11NO	144.08	1.86236	31.2095	2.805e-05
Valyl-Isoleucine	pos	4.43788	C11H22N2O3	213.159	1.20696	1.8125	0.0254
Doxepin N-oxide glucuronide	pos	4.35295	C25H30NO8+	490.233	1.71224	5.82369	0.005511
Met Leu Phe	pos	4.33622	C20H31N3O4S	410.207	1.62074	1.93303	0.01328
2-Hydroxydecanedioic acid	pos	4.1804	C10H18O5	260.149	0.857556	4.62654	0.0199
Methionyl-Isoleucine	pos	4.0849	C11H22N2O3S	285.125	1.73407	3.32575	0.001268
Lc3Cer	pos	4.00557	C40H72N2O18	913.447	1.50931	0.371764	0.006054
Alliospiroside D	pos	3.92823	C39H62O14	793.379	2.23408	0.227025	8.456e-05
8-Deoxy-11-hydroxy-13-chlorogrosheimin	pos	3.83892	C15H19ClO4	263.081	1.57684	1.81225	0.02237
PS(16:0/20:5(5Z,8Z,11Z,14Z,17Z))	pos	3.80475	C42H72NO10P	826.465	1.62502	0.000515043	0.005911
Physalolactone C	pos	3.71525	C28H37ClO7	485.209	1.42924	2.13582	0.001788
Ile Pro Ile	pos	3.68242	C17H31N3O4	342.238	1.45392	0.556134	0.02168
Glycitin	pos	3.59343	C22H22O10	447.128	1.64725	2.37911	4.576e-05
8-Isoquinoline methanamine (hydrochloride)	pos	3.49177	C11H11N	158.096	1.65229	91.6941	0.0004348
Norharman	pos	3.33377	C11H8N2	169.076	1.35902	1.52922	0.004426
1,2,3-Trihydroxybenzene	pos	3.13412	C6H6O3	127.039	1.33087	1.60184	0.002676
Canavalioside	pos	3.09062	C26H42O12	529.261	1.3751	0.575325	0.003172
5-Hydroxy-L-tryptophan	pos	2.97013	C11H12N2O3	221.092	1.37888	0.617986	0.004283
Asticolorin A	pos	2.94812	C33H30O7	539.21	1.47496	1.83816	0.003071
Isopropyl beta-D-glucoside	pos	2.8818	C9H18O6	264.144	1.39216	0.611533	0.005865
(E)-4'-Methylresveratrol 3-glucoside	pos	2.86997	C21H24O8	387.141	1.89223	0.550907	3.362e-05
Guanosine	pos	2.8593	C10H13N5O5	284.099	1.75869	0.636978	0.0003777
(+/-)-trans-and cis-4,8-Dimethyl-3,7-nonadien-2-ol	pos	2.8593	C11H20O	213.122	1.31633	0.618212	0.005434
Guanine	pos	2.8593	C5H5N5O	152.056	1.64272	0.587903	0.01002
Adenosine 3'-monophosphate	pos	2.84713	C10H14N5O7P	348.07	2.14929	0.203513	5.84e-07
2-(6-{2,4-dihydroxy-3-[(1E)-3-hydroxy-3-methylbut-1-en-1-yl]benzoyl}-5-(2,4-dihydroxyphenyl)-3-methylcyclohex-2-en-1-yl)benzene-1,3-diol	pos	2.83647	C31H32O8	497.198	1.63819	1.66319	0.01195
5-hydroxy-1H-indole-3-carboxylic acid	pos	2.7593	C9H7NO3	195.076	1.22861	2.95584	0.01226
Hydroxyprolyl-Threonine	pos	2.73763	C9H16N2O5	233.113	1.24333	0.534466	0.0451
D-Alanyl-D-alanine	pos	2.73763	C6H12N2O3	143.081	1.17105	7.18353	0.004866
2-Hydroxyfelbamate	pos	2.31415	C11H14N2O5	237.086	1.08675	0.603187	0.008953
(R)-(-)-2-Phenylglycinol	pos	2.27317	C8H11NO	138.091	0.966727	7.37397	0.02242
L-prolyl-L-proline	pos	2.16083	C10H16N2O3	213.122	1.91254	0.407134	0.0004431
S-Adenosylmethionine	pos	1.18272	C15H23N6O5S+	364.135	1.546	0.310608	0.01922
3,4,5-trihydroxy-6-[(8-methoxy-4-oxo-2-phenyl-3,4-dihydro-2H-1-benzopyran-7-yl)oxy]oxane-2-carboxylic acid	pos	1.14422	C22H22O10	411.107	1.69225	6.64012	0.01151
Glycyl-Arginine	pos	0.948233	C8H17N5O3	214.129	1.1261	2.2128	0.003046
A-L-threo-4-Hex-4-enopyranuronosyl-D-galacturonic acid	pos	0.8614	C12H16O12	335.064	1.50926	0.507375	0.001962
5-Hydroxylysine	pos	0.822533	C6H14N2O3	207.072	1.63885	0.132714	0.004166
5-Aminopentanal	pos	0.701083	C5H11NO	134.117	2.02779	0.471924	0.000346
N-2-[4-(3,3-Dimethylallyloxy)phenyl]ethylcinnamide	pos	0.690917	C22H25NO2	358.175	2.05579	0.5309	7.929e-07
Humulinic acid A	pos	0.690917	C15H22O4	330.169	2.0127	0.535714	1.969e-05
3-(3,4-dimethoxyphenyl)-N-[2-(1-hydroxy-3-methoxy-4-oxocyclohexa-2,5-dien-1-yl)ethyl]prop-2-enimidic acid	pos	0.681417	C20H23NO6	391.185	1.69015	2.43873	8.555e-05
1-Amino-propan-2-ol	pos	0.681417	C3H9NO	151.144	2.12988	0.389663	0.0002844
Citrulline	pos	0.66225	C6H13N3O3	176.102	1.49056	2.51335	0.004315
Deoxyinosine	pos	0.652417	C10H12N4O4	270.118	1.72585	0.393082	0.002904
L-Ornithine	pos	0.54825	C5H12N2O2	133.097	1.44204	0.669083	0.0004909
1-Methyl-1,3-cyclohexadiene	pos	0.49375	C7H10	112.112	2.04862	0.0901203	0.0005453
Enalaprilat	pos	3.57093	C18H24N2O5	331.166	1.56131	2.58828	0.02466
Estrone	pos	5.257	C18H22O2	315.134	1.96518	20.9627	4.064e-06
Canescein	neg	6.82442	C29H42O11	611.255	2.60672	5.89654	1.801e-08
4-Hydroxy-2-butenoic acid gamma-lactone	neg	3.03098	C4H4O2	167.035	1.04643	1.52557	0.0006564
Uric acid	neg	1.6068	C5H4N4O3	167.021	1.31409	0.425316	0.0378
Glutamylglutamine	neg	1.65763	C10H17N3O6	256.093	0.993844	2.31721	0.04239
Maleic acid	neg	1.76203	C4H4O4	115.004	1.73166	0.401458	0.004431
3-Hydroxysebacic acid	neg	4.00415	C10H18O5	217.108	2.11091	0.214881	3.075e-05
3,5-dihydroxy-2-(4-hydroxyphenyl)-7-[(3,4,5-trihydroxy-6-methyloxan-2-yl)oxy]-4H-chromen-4-one	neg	3.99292	C21H20O10	477.106	1.53227	2.87188	0.02364
Hydratopyrrhoxanthinol	neg	4.42127	C37H48O6	625.3	1.22475	1.52381	0.007058
4-Hydroxy duloxetine glucuronide	neg	5.25293	C24H27NO8S	488.137	1.27094	0.648269	0.01699
Alpha-Carboxy-delta-nonalactone	neg	5.06857	C10H16O4	199.097	1.58498	0.531437	0.002446
3b-Hydroxy-6b-angeloyloxy-7(11)-eremophilen-12,8b-olide	neg	6.79535	C20H28O5	393.191	1.65798	0.483111	0.03995
15-keto-PGF1alpha	neg	7.30392	C20H34O5	399.22	2.55607	0.0634509	1.433e-09
6-(5-ethyl-2,3-dihydroxyphenoxy)-3,4,5-trihydroxyoxane-2-carboxylic acid	neg	7.68642	C14H18O9	365.067	1.50199	0.63738	0.0002661
UDP-N-acetylmuramoyl-L-alanyl-D-glutamate	neg	3.06433	C28H43N5O23P2	878.186	1.82877	1.52697	9.182e-06
Saccharopine	neg	0.64345	C11H20N2O6	275.125	2.13908	0.347692	1.554e-05
Citric acid	neg	0.77	C6H8O7	191.019	2.32282	0.0769296	0.000156
Pyridoxine (Vitamin B6)	neg	0.779133	C8H11NO3	168.066	1.64734	16.372	0.001231
D-(+)-Malic acid	neg	0.752	C4H6O5	133.014	1.73341	0.585727	0.003211
1,2,3,4-Tetrahydro-b-carboline-1,3-dicarboxylic acid	neg	1.18485	C13H12N2O4	281.054	1.48254	0.035301	4.336e-07
3,4,5-trihydroxy-6-{[11-hydroxy-7,7-dimethyl-15-(2-methylprop-1-en-1-yl)-13-oxo-2,8,16-trioxapentacyclo[12.8.0.0,.0,.0,]docosa-1(14),3(12),4(9),5,10,17(22),18,20-octaen-19-yl]oxy}oxane-2-carboxylic acid	neg	1.60137	C31H30O12	575.153	1.34796	1.62486	0.004893
2-Phenylethanol glucuronide	neg	1.69517	C14H18O7	319.078	1.52524	0.539693	0.0003087
7-hydroxyolanzapine	neg	1.91657	C17H20N4OS	373.136	0.904926	0.00917937	0.008022
Oxoadipic acid	neg	2.16767	C6H8O5	205.035	2.11923	0.0707165	3.426e-07
Pseudouridine	neg	2.4088	C9H12N2O6	289.068	1.99265	0.306567	0.01189
Biotin sulfone	neg	2.43512	C10H16N2O5S	311.05	1.96047	0.197969	0.001389
2-Phenylaminoadenosine	neg	2.91322	C16H18N6O4	393.106	1.34783	0.508122	0.009568
Mauritine A	neg	2.91322	C32H41N5O5	610.28	1.72571	2.51643	0.0002146
Tyrosyl-Proline	neg	3.17203	C14H18N2O4	259.109	1.29775	1.87276	0.01882
L-alpha-Hydroxyisovaleric acid	neg	3.24672	C5H10O3	117.056	1.56023	1.91081	0.005285
5-hydroxypropafenone	neg	3.31105	C21H27NO4	378.165	1.30512	0.390667	0.0255
(2S,2'S)-Pyrosaccharopine	neg	3.45175	C11H18N2O5	303.12	0.972831	0.458829	0.006614
Harmalan	neg	3.49443	C12H12N2	229.098	1.46535	3.8196	0.006234
3'-Hydroxy-T2-triol	neg	3.66465	C20H30O8	433.163	1.48934	0.623278	0.0001802
Torvoside E	neg	3.71713	C40H66O14	805.417	2.12329	13.24	0.0009835
3-p-Coumaroyl-1,5-quinolactone	neg	3.7282	C16H16O7	365.089	1.1138	1.59218	2.081e-06
Janthitrem G	neg	3.91902	C39H51NO6	674.375	1.25578	1.84501	0.01148
Otobanone	neg	4.13237	C20H18O5	319.095	1.30252	0.419781	0.003685
Tyrosol	neg	4.1639	C8H10O2	119.051	1.6263	0.387793	0.002517
Cis-Resveratrol 4'-O-glucuronide	neg	4.45425	C20H20O9	385.094	1.28165	1.86374	0.03392
Physangulide	neg	4.55087	C28H42O9	567.276	1.38611	1.96569	0.001218
(1'R)-Nepetalic acid	neg	4.73465	C10H16O3	183.102	2.18202	0.188927	8.849e-06
Cis-Resveratrol 4'-sulfate	neg	4.93657	C14H12O6S	353.036	1.87858	4.56264	0.001444
(E)-10-Oxo-8-decenoic acid	neg	5.13417	C10H16O3	183.102	1.82615	0.469785	0.0003335
Amoxicillin	neg	5.20925	C16H19N3O5S	364.094	1.40255	1.58057	0.004831
(14alpha,17beta,20S,22R)-14,20-Epoxy-17-hydroxy-1-oxowitha-3,5,24-trienolide	neg	5.37302	C28H36O5	433.241	1.37143	0.552577	0.02598
6-{1-carboxy-2-[(6-{[5,7-dihydroxy-2-(4-hydroxyphenyl)-4-oxo-4H-chromen-3-yl]oxy}-3,4,5-trihydroxyoxan-2-yl)methoxy]-2-oxoethyl}-3,4,5-trihydroxyoxane-2-carboxylic acid	neg	5.37302	C30H30O20	709.124	1.95549	0.025445	0.0006123
Hydroxytorsemide	neg	5.6463	C16H20N4O4S	363.115	1.13292	2.03355	0.01416
6-[(2-{2-[2-(acetyloxy)propan-2-yl]-7-oxo-2H,3H,7H-furo[3,2-g]chromen-6-yl}-2-methylbut-3-en-1-yl)oxy]-3,4,5-trihydroxyoxane-2-carboxylic acid	neg	5.69862	C27H32O12	529.175	1.64958	4.06005	0.001854
(2R,2'S)-Isobuteine	neg	5.7039	C7H13NO4S	244.007	1.62483	2.3577	2.542e-06
L-Pipecolic acid	neg	5.85068	C6H11NO2	303.156	1.8058	14.1253	0.001413
Prolylphenylalanine	neg	5.88227	C14H18N2O3	307.13	2.08322	13.0748	9.232e-06
6-{2-[3-(3,4-dihydroxyphenyl)propanoyl]-3,5-dihydroxy-6-[3,4,5-trihydroxy-6-(hydroxymethyl)oxan-2-yl]phenoxy}-3,4,5-trihydroxyoxane-2-carboxylic acid	neg	6.15153	C27H32O17	627.155	1.68108	0.532756	0.0007505
EMODIC ACID	neg	6.26057	C15H8O7	299.02	1.36638	0.530191	0.02315
Arborine	neg	6.29025	C16H14N2O	295.109	2.49577	708.745	4.595e-08
(3''-Apiosyl-6''-malonyl)astragalin	neg	6.31042	C29H30O18	665.135	1.93685	0.468677	0.0002935
5,13,14-trihydroxy-8,17-dioxatetracyclo[8.7.0.0,.0,]heptadeca-1(10),2(7),3,5,11(16),12,14-heptaen-9-one	neg	6.42087	C15H8O6	283.025	2.00673	0.23383	0.006629
Yucalexin B'11	neg	6.43033	C19H26O3	347.187	1.69473	0.297603	0.002377
[2-({2,3-dihydroxy-5-[(2E)-3-(4-hydroxyphenyl)prop-2-enoyl]-4,6-dioxo-3-[3,4,5-trihydroxy-6-(hydroxymethyl)oxan-2-yl]cyclohex-1-en-1-yl}(hydroxy)methyl)-3,5-dihydroxyoxan-4-yl]oxidanesulfonic acid	neg	6.47002	C27H32O19S	713.104	1.59132	0.375486	0.002404
(1S,16R)-5,7,11-trihydroxy-10-(hydroxymethyl)-8,8,12,16-tetramethyl-3-[1-(2-methyl-1,3-thiazol-4-yl)prop-1-en-2-yl]-17-oxa-4-azabicyclo[14.1.0]heptadec-4-en-9-one	neg	6.48047	C27H42N2O6S	557.244	2.02268	73.6358	5.25e-06
15beta-Hydroxydesogestrel	neg	6.52013	C22H30O2	347.199	1.49513	0.406095	0.004464
Daidzin 4'-O-glucuronide	neg	6.52013	C27H28O15	637.14	1.55181	0.612783	0.0001727
Yucalexin B14	neg	6.66703	C20H30O2	347.222	1.83337	0.0179531	3.946e-06
10-Hydroxymelleolide	neg	6.82442	C23H28O7	397.17	1.19386	1.57644	0.01721
1-Acetoxy-2-hydroxy-16-heptadecen-4-one	neg	6.84403	C19H34O4	347.222	1.5251	0.43494	0.01715
Descladinose roxithromycin	neg	6.85375	C33H62N2O12	659.419	2.31616	0.115607	0.001162
(Z)-13-Hexadecenoic acid	neg	6.90782	C16H30O2	299.223	2.71066	0.0617292	0.0001041
6beta-Hydroxy-3-oxo-12-oleanen-28-oic acid	neg	6.99725	C30H46O4	451.318	1.11625	1.5045	0.004137
Deacetylnomilin	neg	7.11515	C26H32O8	493.189	2.19497	0.106396	6e-08
4'-Hydroxyclobazam	neg	7.16023	C16H13ClN2O3	337.036	1.20326	0.558614	0.009427
3,4,5-trihydroxy-6-[(3,4,5-trihydroxy-6-{[2-(2-hydroxypropan-2-yl)-7-oxo-2H,3H,7H-furo[3,2-g]chromen-9-yl]oxy}oxan-2-yl)methoxy]oxane-2-carboxylic acid	neg	7.30392	C26H32O16	621.144	2.46856	0.217626	0.001584
Maysin 3'-methyl ether	neg	7.68642	C28H30O14	635.161	2.4027	0.0406667	5.176e-06
2-Tetradecanone	neg	7.7754	C14H28O	257.212	1.86253	3.92419	1.314e-06
Ethyl 2-hydroxy-3-(3-indolyl)propanoate glucoside	neg	8.2546	C19H25NO8	440.154	1.73765	0.132184	4.462e-05
4'-Methyl-(-)-epigallocatechin 3'-glucuronide	neg	8.38112	C22H24O13	495.111	2.21747	0.00392137	0.0001538
Erinacine C	neg	8.43545	C25H38O6	455.243	1.42646	1.51516	0.0005739
LysoPI(20:0/0:0)	neg	8.49922	C29H57O12P	663.329	1.98726	126.154	3.223e-08
PS(18:1(9Z)/0:0)	neg	8.76888	C24H46NO9P	522.286	1.79176	0.292286	0.005426
[(16R)-5,7,11-trihydroxy-8,8,10,12,16-pentamethyl-3-[1-(2-methyl-1,3-thiazol-4-yl)prop-1-en-2-yl]-9-oxo-17-oxa-4-azabicyclo[14.1.0]heptadec-4-en-6-yl]oxidanesulfonic acid	neg	8.81462	C27H42N2O9S2	637.201	1.3231	0.551754	1.209e-05
3-(3,4-dimethoxyphenyl)-N-[2-(3,4-dimethoxyphenyl)ethyl]propanimidic acid	neg	9.09503	C21H27NO5	408.162	1.57539	2.9961	0.02403
Glucosylsphingosine	neg	9.14895	C24H47NO7	496.307	1.91043	0.210999	6.118e-05
PG(16:1(9Z)/22:5(4Z,7Z,10Z,13Z,16Z))	neg	9.31563	C44H75O10P	839.511	1.35503	20.4337	0.0006461
Prostaglandin G2 2-glyceryl Ester	neg	9.34748	C23H38O8	477.226	1.52414	0.613549	0.0003906
Epoxymurin A	neg	9.9249	C35H62O3	575.472	1.78085	0.455092	3.983e-05
Glycerol 2-(9Z,12Z-octadecadienoate) 1-hexadecanoate 3-O-[alpha-D-galactopyranosyl-(1->6)-beta-D-galactopyranoside]	neg	9.32962	C49H88O15	937.587	2.04059	8.27344	6.204e-07
3,17-Androstanediol glucuronide	neg	9.28892	C25H40O8	503.241	1.86495	0.495814	0.0003863
17,23-Epoxy-29-hydroxy-27-norlanost-8-ene-3,15,24-trione	neg	9.2085	C29H42O5	939.6	1.53497	3.31853	3.436e-06
Isocycloheterophyllin	neg	8.8327	C30H30O7	547.193	1.23749	1.78062	0.006021
Physalin H	neg	8.78705	C28H31ClO10	607.159	1.0878	1.53362	0.04519
Cyclopassifloside II	neg	8.75067	C37H62O11	727.429	1.73102	3.2805	0.0002856
5-(4-methoxyphenyl)-2-methylpent-1-en-3-one	neg	8.7235	C13H16O2	407.221	1.99807	0.152109	1.167e-05
12-oxo-10,11-dihydro-20-COOH-LTB4	neg	8.47187	C20H30O6	347.186	1.53601	2.15652	0.0218
25-Hydroxyvitamin D3-26,23-lactone	neg	8.46283	C27H40O4	473.292	1.5509	0.279586	0.002255
Abietinal	neg	8.44455	C20H30O	331.228	1.7115	0.553873	0.0001364
(Z)-13-Oxo-9-octadecenoic acid	neg	8.27258	C18H32O3	341.234	1.86577	0.409964	0.03805
Diplodiatoxin	neg	8.00345	C18H28O4	289.182	1.23526	0.587283	0.0235
9-Oxooctadecanoic acid	neg	7.99332	C18H34O3	333.221	1.78578	0.288703	0.01527
Palmitoleic acid	neg	7.74853	C16H30O2	299.223	2.57334	4.92039e-05	4.941e-08
MG(0:0/14:0/0:0)	neg	7.713	C17H34O4	283.228	2.32202	0.228059	0.002365
Gamma-Carboxyglutamic acid	neg	7.35692	C6H9NO6	572.123	1.83526	0.480127	0.004869
4-Deoxyphysalolactone	neg	7.26863	C28H39ClO7	557.206	1.84733	3.17728	0.01256
N,N,O-Didesmethylvenlafaxine	neg	7.25983	C17H27NO2	322.202	2.14536	157.475	3.261e-05
Citronellyl cinnamate	neg	7.18302	C19H26O2	331.192	1.4517	1.59973	0.003787
6-[4-(3-{3,5-dihydroxy-4-[(1E)-3-methylbut-1-en-1-yl]phenyl}oxiran-2-yl)phenoxy]-3,4,5-trihydroxyoxane-2-carboxylic acid	neg	6.9705	C25H28O10	523.142	1.99079	0.244376	0.00214
Hawkinsin	neg	6.89867	C11H17NO6S	641.172	1.97894	0.245967	0.03386
Glyuranolide	neg	6.89867	C31H44O6	547.283	1.61559	1.67284	6.881e-07
Ipomeatetrahydrofuran	neg	6.88982	C15H28O3	301.202	1.81466	0.0632479	9.309e-06
Corchorifatty acid F	neg	6.8719	C18H32O5	349.198	1.53256	0.642354	0.003098
(1(10)E,4a,5E)-1(10),5-Germacradiene-12-acetoxy-4,11-diol	neg	6.85375	C17H28O4	317.176	1.70618	1.93965	0.002331
N-Acetylcystathionine	neg	6.82442	C9H16N2O5S	263.071	1.39326	2.12403	1.316e-07
13-Hydroxy-5'-O-methylmelledonal	neg	6.79535	C24H30O9	461.18	1.52415	0.463907	0.01879
Ophiopogonin C'	neg	6.77578	C39H62O12	703.408	1.48327	0.349855	0.001063
MG(13:0/0:0/0:0)	neg	6.77578	C16H32O4	287.223	1.46861	0.309572	0.0002497
Tyrosyl-Histidine	neg	6.76537	C15H18N4O4	635.253	2.33146	79.5839	3.734e-08
Nummularine B	neg	6.6475	C32H41N5O6	636.303	1.4832	3.00936	0.02266
Estriol-16-Glucuronide	neg	6.6475	C24H32O9	445.184	1.47161	0.400461	0.04161
Cortolone-3-glucuronide	neg	6.58875	C27H42O11	563.253	2.13551	5.73611	1.326e-06
Spirolide C	neg	6.50968	C43H63NO7	742.414	1.56436	2.57964	0.001937
{2-[5,7-dihydroxy-2-(4-hydroxyphenyl)-4-oxo-4H-chromen-6-yl]-6-methyl-5-oxo-3-[(3,4,5-trihydroxy-6-methyloxan-2-yl)oxy]oxan-4-yl}oxidanesulfonic acid	neg	6.48983	C27H28O16S	685.108	1.80262	0.378706	3.93e-05
PIP(18:1(11Z)/18:1(11Z))	neg	6.48047	C45H84O16P2	977.498	1.41085	1.7082	0.02339
Yucalexin A16	neg	6.44072	C20H30O2	347.222	0.969614	0.665222	0.01234
Hydroxyisovaleroyl carnitine	neg	6.33053	C12H23NO5	242.139	1.61798	2.64758	0.03302
P-Coumaroyl vitisin A	neg	6.32107	C35H31O16+	728.132	1.62015	0.531059	0.0008691
Merodesmosine	neg	6.25015	C18H34N4O6	447.246	1.25146	0.627308	0.001853
Withaperuvin E	neg	6.05833	C28H36O8	521.214	1.16644	0.0911111	0.004503
Epioxylubimin	neg	5.96137	C15H24O3	273.145	2.08489	3.09391	0.007406
(2S)-2-hydrazinyl-3-(4-hydroxy-3-methoxyphenyl)-2-methylpropanoic acid	neg	5.41632	C11H16N2O4	277.062	1.61597	2.35541	0.00242
S-(9-hydroxy-PGA1)-glutathione	neg	5.28653	C30H51N3O10S	644.329	1.17588	2.60429	0.0202
(2E,11Z)-Wyerone acid	neg	5.13417	C14H12O4	243.066	1.39541	1.79032	0.02643
2,3-dinor, 6-keto-PGF1alpha	neg	5.12257	C18H30O6	341.197	1.51071	0.562778	0.008155
Lactapiperanol D	neg	5.01268	C18H28O5	359.161	1.66621	6.69472	0.0005987
Sulindac sulfide	neg	4.9687	C20H17FO2S	385.093	1.36379	0.570482	0.01381
1-Octen-3-yl primeveroside	neg	4.93657	C19H34O10	467.216	1.42094	11.0671	0.001432
(4E)-1-(3,4-dihydroxy-5-methoxyphenyl)dec-4-en-3-one	neg	4.93657	C17H24O4	329.115	1.57216	3.16617	0.001853
2-[4-(4-chloro-1,2-diphenylbut-1-en-1-yl)phenoxy]-1-(dimethylamino)ethan-1-ol	neg	4.87107	C26H28ClNO2	420.177	1.35927	2.49796	0.03447
3b-Hydroxy-6b-(3-chloro-2-hydroxy-2-methylbutanoyloxy)-7(11)-eremophilen-12,8b-olide	neg	4.81877	C20H29ClO6	435.135	1.49686	2.19246	0.01654
5-(2-Furanyl)-1,2,3,4,5,6-hexahydro-7H-cyclopenta[b]pyridin-7-one	neg	4.76412	C12H13NO2	248.093	0.938712	2.55473	0.01464
2-Hydroxy-4-methylbenzaldehyde	neg	4.72342	C8H8O2	135.045	1.62344	4.11279	0.01385
Erysopine	neg	4.68133	C17H19NO3	330.135	1.54445	2.71215	0.006656
Norhydromorphone	neg	4.64948	C16H17NO3	316.119	1.77882	5.21614	0.0001865
5-(3',5'-Dihydroxyphenyl)-gamma-valerolactone 3-O-glucuronide	neg	4.3467	C17H20O10	365.088	1.47379	2.07775	0.03391
M-Coumaric acid	neg	4.12105	C9H8O3	163.04	1.98385	0.201426	4.181e-07
2-Ethyl-2-Hydroxybutyric acid	neg	4.0683	C6H12O3	131.071	1.8527	2.625	0.007204
Osmaronin	neg	3.99292	C11H17NO6	280.083	1.25643	0.451618	0.0007746
N-lactoyl-Isoeucine	neg	3.86538	C10H18O4	201.113	1.49963	0.424457	0.001216
Beta-D-Glucopyranosyl anthranilate	neg	3.71713	C13H17NO7	280.083	1.14215	0.481366	0.007136
(2E,4E)-2,4-Hexadienoic acid	neg	3.55837	C6H8O2	93.0354	1.10784	0.486638	0.01833
P-Salicylic acid	neg	3.54718	C7H6O3	137.024	1.15484	0.653649	0.01241
2-Isopropylmalic acid	neg	3.4303	C7H12O5	175.061	1.43973	0.461754	0.00933
27-O-demethylrifabutin	neg	3.301	C45H60N4O11	867.389	1.69979	0.466202	0.0005639
Sonchuionoside C	neg	3.301	C19H30O8	421.166	1.65131	0.601019	0.0001708
N-Acetyl-DL-methionine	neg	3.22517	C7H13NO3S	190.054	0.94686	0.587377	0.0007257
Methionyl-Phenylalanine	neg	3.06433	C14H20N2O3S	295.114	1.44755	2.25398	5.366e-05
S-(9-hydroxy-PGA2)-glutathione	neg	2.9564	C30H49N3O10S	624.296	1.44412	1.71795	0.004546
Inosine	neg	2.88075	C10H12N4O5	267.074	1.62658	0.540805	0.002125
Melatonin glucuronide	neg	2.87073	C19H24N2O8	429.127	1.35157	12.6012	0.01297
(1R*,3R*,3'S*)-1,2,3,4-Tetrahydro-1-(2-thio-3-pyrrolidinyl)-beta-carboline-3-carboxylic acid	neg	2.87073	C16H17N3O2S	314.099	1.47658	4.75464	0.04841
3,4,5-trihydroxy-6-{[3-(3-methoxyphenyl)propanoyl]oxy}oxane-2-carboxylic acid	neg	2.85972	C16H20O9	355.1	1.8528	3.88252	0.0006378
3-Sialyl Lewis	neg	2.82912	C31H52N2O23	855.271	1.29003	2.04926	0.006491
Thymine	neg	2.78777	C5H6N2O2	125.035	1.37251	2.82971	0.01237
Glutaconic acid	neg	2.20345	C5H6O4	129.019	1.94147	0.17754	5.721e-05
2-amino-4-({2-[(1-carboxy-1-hydroxy-2-methylpropan-2-yl)sulfanyl]-1-[(carboxymethyl)-C-hydroxycarbonimidoyl]ethyl}-C-hydroxycarbonimidoyl)butanoic acid	neg	2.11483	C15H25N3O9S	422.125	1.70354	0.199041	0.0002171
Thymidine glycol	neg	2.05407	C10H16N2O7	275.087	1.33891	2.07821	0.008717
5-ethyl-5-methyl-2,4-oxazolidinedione	neg	1.6068	C6H9NO3	124.04	1.3505	29.9478	0.0004591
1-Pentadecanecarboxylic acid	neg	1.221	C15H18O7	331.08	1.38924	0.412179	0.001583
Uridine monophosphate (UMP)	neg	1.16175	C9H13N2O9P	323.029	1.48622	0.539551	0.02221
N-Acetylaspartylglutamic acid	neg	0.787983	C11H16N2O8	341.04	2.34101	0.139261	0.0001407
Ribonolactone	neg	0.779133	C5H8O5	147.029	1.13296	0.180518	0.003002
Starch acetate	neg	0.76115	C12H18O9	287.078	1.88768	0.0623628	1.643e-05
2'-(E)-Feruloyl-3-(arabinosylxylose)	neg	0.725	C20H26O12	479.118	1.68524	0.443436	0.0002063
A-L-Fucopyranosyl-(1->2)-b-D-galactopyranosyl-(1->2)-D-xylose	neg	0.706883	C17H30O14	495.114	1.84846	0.354204	0.003028
3,4,5-trihydroxy-6-[5-methoxy-2-(3-oxoprop-1-en-1-yl)phenoxy]oxane-2-carboxylic acid	neg	0.67115	C16H18O9	375.07	1.67475	45.882	9.191e-05
Allysine	neg	2.66278	C6H11NO3	190.071	1.23347	5.44208	0.001549
Hexadecanedioic acid	neg	7.44475	C16H30O4	285.207	1.63126	0.387026	0.004517
N-Acetylneuraminic acid	neg	1.64862	C11H19NO9	308.098	1.09093	0.577765	0.0001332

## Sheet: Supplementary Table5
Metabolite	mode	Retention time	formula	M/Z	VIP_PLS-DA	FC(SCB/SB)	p_value
D-Maltose	pos	0.681417	C12H22O11	707.222	1.84476	0.646405	0.001268
L-Cyclo(alanylglycyl)	pos	0.798233	C5H8N2O2	161.092	1.5539	1.50302	0.001921
6-[5]-ladderane-1-hexanol	pos	7.23843	C18H28O	261.221	1.4831	0.610394	0.0004248
Epinepetalactone	pos	7.2329	C10H14O2	167.106	1.51881	0.543967	0.002178
1-Palmitoyl Lysophosphatidic Acid	pos	9.17763	C19H39O7P	433.232	2.71351	0.160091	7.425e-05
SCLAREOLIDE	pos	6.5001	C16H26O2	251.199	1.43835	1.93488	0.004193
Asparaginyl-Histidine	pos	0.7689	C10H15N5O4	234.097	2.54435	3.81645	5.663e-05
3,4,5-trihydroxy-6-[3-methoxy-4-(3-phenylprop-2-en-1-yl)phenoxy]oxane-2-carboxylic acid	pos	0.788233	C22H24O8	449.18	1.99906	2.69904	0.004814
Sulindac sulfone	pos	1.4622	C20H17FO4S	411.045	1.5629	0.00594328	0.003168
B-D-Glucopyranosiduronic acid	pos	2.49598	C15H21NO8	344.134	2.13307	1.74976	0.0006719
Hexanethioic acid S-propyl ester	pos	2.8818	C9H18OS	366.264	1.47826	0.17805	0.0131
PE(18:0/0:0)	pos	8.87082	C23H48NO7P	482.324	1.88035	0.531266	0.0001598
1-Acetoxy-2-hydroxy-16-heptadecyn-4-one	pos	7.25773	C19H32O4	366.261	1.87966	0.491114	0.0007006
Val Ile	pos	2.93663	C11H22N2O3	231.17	1.75087	1.65433	0.0003706
Tetrahydropentoxyline	pos	3.02478	C17H22N2O7	367.151	1.88291	1.61139	0.000483
Phenylbutyrylglutamine	pos	3.22195	C15H20N2O4	293.151	2.02383	1.91464	0.0001599
N(alpha)-Benzyloxycarbonyl-L-leucine	pos	3.88357	C14H19NO4	307.165	1.01805	0.610064	0.00521
MARMESIN ACETATE	pos	4.5697	C16H16O5	289.107	1.47494	0.59241	0.005933
Floionolic acid	pos	6.94158	C18H36O5	374.29	2.18619	0.152939	0.004234
Pregeijerene	pos	6.87475	C12H18	207.137	1.12408	1.52423	0.00118
13E-Tetranor-16-carboxy-LTE4	pos	0.701083	C19H27NO7S	477.17	1.61338	0.579635	0.005261
Irilone 4'-glucoside	pos	0.778733	C22H20O11	483.094	1.74576	3.50462	0.0003202
N-a-Acetyl-L-arginine	pos	0.822533	C8H16N4O3	280.139	2.33145	2.74408	2.536e-05
4-Acetamido-2-aminobutanoic acid	pos	0.822533	C6H12N2O3	343.161	2.35439	7.11106	0.002321
8-Oxo-dGMP	pos	0.948233	C10H14N5O8P	427.076	2.11717	0.205697	8.523e-06
Gly Asp Glu	pos	1.05177	C11H17N3O8	320.109	2.30804	3.52079	7.486e-06
Glycylproline	pos	1.10472	C7H12N2O3	173.091	1.53457	1.91061	0.005493
Gly Pro Asp	pos	1.18272	C11H17N3O6	288.119	2.04739	2.32712	0.003876
Alanyl-Arginine	pos	1.44188	C9H19N5O3	228.145	1.9243	0.171199	4.245e-06
Queuosine	pos	1.80018	C17H23N5O7	473.177	2.38414	3.4596	0.001174
Ala Gly Pro Ser	pos	1.9634	C13H22N4O6	331.161	2.35763	3.0915	0.002797
Uracil	pos	2.40915	C4H4N2O2	113.035	1.58975	2.51252	0.0309
8-Hydroxy-7-methylguanine	pos	2.82447	C6H7N5O2	214.094	1.93526	3.58353	0.01208
6-[(2,2-dimethyl-2H-chromen-5-yl)oxy]-3,4,5-trihydroxyoxane-2-carboxylic acid	pos	3.17795	C17H20O8	370.151	2.04531	3.58786	0.002674
Isoleucylproline	pos	3.24428	C11H20N2O3	229.154	2.56513	68.9256	1.302e-07
6-(2-Hydroxyethoxy)-6-oxohexanoic acid	pos	3.92823	C8H14O5	232.117	1.31579	1.91404	0.041
L-Alloisoleucine	pos	3.99507	C6H13NO2	132.102	1.63142	2.47474	0.001424
1alpha,25-dihydroxy-11alpha-[(1R)-oxiranyl]vitamin D3	pos	4.66953	C29H46O4	459.343	2.13913	7.09942	0.000131
4,8,14-trihydroxy-17-methoxy-2-oxatricyclo[13.2.2.1,]icosa-1(17),3,5,7(20),15,18-hexaen-10-one	pos	4.87285	C20H22O6	359.15	2.06261	0.00456463	1.983e-05
Eremopetasitenin A1	pos	5.09902	C20H28O6	365.193	2.11361	140.199	4.439e-05
1alpha,25-dihydroxy-26,27-dimethylvitamin D3	pos	5.76947	C29H48O3	445.363	2.16152	0.355592	3.066e-05
Pro Ala Lys Thr	pos	6.10728	C18H33N5O6	416.246	1.69899	3.18346	0.01959
Calcidiol	pos	6.12862	C27H44O2	423.32	1.42575	0.659588	0.00447
S-3-oxodecanoyl cysteamine	pos	6.23828	C12H23NO2S	246.152	1.61435	1.93611	0.01267
(3beta,5alpha,9alpha,22E,24R)-5,9-Epidioxy-3-hydroxyergosta-7,22-dien-6-one	pos	6.24762	C28H42O4	443.312	2.37837	0.133608	1.972e-05
Dodecanoylcarnitine	pos	6.31962	C19H37NO4	344.279	2.26371	0.139534	0.0001548
(7alpha,10beta)-1(10->19)-Abeo-7-acetoxyisoobacun-3,10-olide	pos	6.38745	C28H34O9	547.255	2.03733	16.6317	8.219e-05
6-Deoxocastasterone	pos	6.44777	C28H50O4	415.353	2.39322	0.336098	8.315e-05
Prostaglandin F2a	pos	6.5331	C20H34O5	372.274	1.53477	0.634176	0.0006276
Sorbitan laurate	pos	6.54327	C18H34O6	388.271	1.72036	0.333171	0.01477
1,26-Hexacosanediol	pos	6.65277	C26H54O2	443.383	2.11783	0.420096	0.0009439
Cucurbitacin C	pos	6.76077	C32H48O8	605.311	1.28889	0.604386	0.01925
Undecaprenyl N-acetyl-glucosaminyl-N-acetyl-mannosaminuronate-4-acetamido-4,6-dideoxy-D-galactose pyrophosphate	pos	7.0564	C79H129N3O22P2	778.922	1.40051	1.76496	0.008744
Stearoylethanolamide	pos	7.15457	C20H41NO2	328.321	1.91241	0.40281	5.283e-07
Cassaidine	pos	7.2329	C24H41NO4	408.311	1.9047	0.358079	0.004004
5(S)-Hydroperoxyeicosatetraenoic acid	pos	7.23843	C20H32O4	695.444	2.02763	65.0765	0.0006008
17-phenyl trinor Prostaglandin F2alpha cyclopropyl amide	pos	7.26723	C26H37NO4	428.282	1.37642	0.535059	0.002652
Gamma-Tocopheryl quinone	pos	7.47605	C28H48O3	397.344	1.80934	0.376777	1.008e-05
N-oleoyl histidine	pos	7.54272	C24H41N3O3	420.319	2.65303	0.00224504	5.259e-07
3-(5,6,6-Trimethylbicyclo[2.2.1]hept-1-yl)cyclohexanol	pos	7.91587	C16H28O	269.247	2.01322	0.392232	0.0002345
CL(i-12:0/18:2(9Z,11Z)/i-12:0/i-24:0)	pos	8.73698	C75H142O17P2	689.493	1.9529	2.07364	1.241e-05
Pokeberrygenin	pos	8.85148	C31H48O6	499.339	1.39812	0.579749	0.0196
CL(i-13:0/i-18:0/a-25:0/i-18:0)[rac]	pos	9.06263	C83H162O17P2	769.548	1.92141	2.39668	2.721e-05
CL(i-13:0/i-24:0/i-13:0/18:2(9Z,11Z))	pos	9.11063	C77H146O17P2	703.508	2.0092	2.33396	0.00354
Calenduloside G methyl ester	pos	10.2959	C43H68O14	831.448	1.50042	1.69747	0.008193
PE(16:1(5Z)/16:1(5Z))	pos	10.1133	C37H70NO8P	688.492	1.74169	1.77806	0.0003633
PG(17:0/0:0)	pos	9.95925	C23H47O9P	499.302	1.67619	0.55454	6.17e-05
CL(i-13:0/i-16:0/i-18:0/a-25:0)[rac]	pos	8.68965	C81H158O17P2	755.532	1.55121	1.72903	0.001641
PC(20:2/0:0)	pos	8.542	C28H54NO7P	548.37	1.11275	1.55432	0.002907
Phytosphingosine	pos	8.504	C18H39NO3	350.327	2.24532	4.73594	0.001585
PE(P-16:0/2:0)	pos	8.41683	C23H46NO7P	502.29	1.15149	1.62173	0.04533
Cucurbic acid	pos	8.12018	C12H20O3	230.174	1.59904	0.337983	0.004647
(3beta,5alpha,6beta,24R)-Stigmastane-3,5,6-triol	pos	8.08035	C29H52O3	493.36	2.02767	0.333228	0.00096
Avocadene	pos	8.02185	C17H34O3	251.236	1.17459	0.552114	0.01025
Dehydromyodesmone	pos	7.99285	C15H18O2	231.138	1.82891	4.44627	5.292e-05
Notoginsenoside T1	pos	7.97368	C36H60O10	653.428	1.19438	0.52677	0.0399
Lithocholic acid glycine conjugate	pos	7.8952	C26H43NO4	434.326	2.51084	0.00389311	1.967e-07
Rhazidigenine Nb-oxide	pos	7.63888	C19H26N2O2	353.162	1.26761	1.61293	0.01203
N-Propylbenzamide	pos	7.45722	C10H13NO	368.233	2.09266	4.86164	0.005553
Dihydroceramide	pos	7.36272	C19H39NO3	330.3	1.90462	2.44901	0.003455
15(S)-15-methyl PGF2alpha ethyl amide	pos	7.34388	C23H41NO4	396.31	2.19467	0.0552683	1.061e-05
2,3-Dinor-6-keto-prostaglandin F1 a	pos	7.23843	C18H30O6	685.417	2.32884	0.0364693	0.0001281
Capsianside A	pos	7.16457	C76H124O33	783.402	2.47305	123.24	7.677e-08
Palmitoylcarnitine	pos	7.15457	C23H45NO4	400.342	2.03894	0.357801	0.007133
(4E,8E,9Me-d19:2)sphingosine	pos	7.1449	C19H37NO2	312.289	1.53222	1.96825	0.002267
O-Isopentenylhalfordinol	pos	7.07575	C19H18N2O2	324.17	1.76421	5.52518	0.0001917
8(R)-Hydroperoxylinoleic acid	pos	6.86508	C18H32O4	357.201	1.53915	0.253642	0.04379
Ganoderic acid Me	pos	6.84608	C34H50O6	519.346	2.40772	0.218828	0.0006745
Colupox a	pos	6.70393	C25H36O5	458.289	1.19508	1.8464	0.0008456
Alpha-Linolenoyl ethanolamide	pos	6.54327	C20H35NO2	322.273	1.26231	0.524302	0.02606
Deoxyartemsinin	pos	6.51143	C15H22O4	284.185	1.28429	3.10446	0.01852
17-phenyl-18,19,20-trinor-prostaglandin E2	pos	6.5001	C23H30O5	351.192	1.35941	6.06791	8.952e-06
(1R,2R)-3-oxo-2-pentyl-cyclopentanehexanoic acid	pos	6.5001	C16H28O3	269.211	1.40349	3.30116	0.0357
6-{[6,15-dihydroxy-19,19-dimethyl-22-(3-methylbut-2-en-1-yl)-11-(2-methylprop-1-en-1-yl)-13-oxo-2,10,20-trioxapentacyclo[12.8.0.0,.0,.0,]docosa-1(14),3(12),4,6,8,15,17,21-octaen-7-yl]oxy}-3,4,5-trihydroxyoxane-2-carboxylic acid	pos	6.45777	C36H38O13	717.19	1.40791	1.55638	0.02231
MG(22:2(13Z,16Z)/0:0/0:0)	pos	6.32945	C25H46O4	474.353	2.42375	0.136568	0.0005005
Leu Val Val	pos	6.29545	C16H31N3O4	330.239	2.0418	0.352706	0.000163
Wogonin	pos	6.25728	C16H12O5	285.075	1.61642	1.87946	4.222e-07
2,6-di-tert-butylbenzoquinone	pos	6.22845	C14H20O2	221.153	1.14834	1.69902	0.004796
(3beta,5alpha,6alpha,7alpha,22E,24R)-5,6-Epoxyergosta-8,14,22-triene-3,7-diol	pos	6.19012	C28H42O3	444.343	2.26372	0.158903	0.005767
Isoleucyl-Valine	pos	6.14995	C11H22N2O3	213.159	1.81231	2.28416	0.008484
(7R*,8R*)-3-Methoxy-3',4,7,9,9'-pentahydroxy-8,4'-oxyneolignan 4-xyloside	pos	6.07613	C24H32O11	479.192	2.00069	0.396878	3.392e-05
Capryloylglycine	pos	6.0123	C10H19NO3	243.17	2.18844	379.153	2.216e-05
5-Androstene-3b,16b,17a-triol	pos	5.9158	C19H30O3	348.253	1.92614	1733.52	6.612e-05
PA(14:1(9Z)/22:6(4Z,7Z,10Z,13Z,16Z,19Z))	pos	5.9158	C39H63O8P	357.213	1.87219	0.426688	0.0004944
(+)-Prosopinine	pos	5.90397	C18H35NO3	314.269	2.36842	0.0755256	2.763e-05
Cyclic 6-Hydroxymelatonin	pos	5.82647	C13H14N2O3	211.086	2.56199	0.224771	5.358e-05
N2-gamma-Glutamylglutamine	pos	5.69148	C10H17N3O6	293.146	2.25847	23.5475	4.109e-05
Pristanoylglycine	pos	5.63482	C21H41NO3	397.342	1.21565	0.653016	0.006004
3,4,5-trihydroxy-6-{4-[3-(2-hydroxyphenyl)prop-2-en-1-yl]-3-methoxyphenoxy}oxane-2-carboxylic acid	pos	5.61215	C22H24O9	465.177	1.4358	0.63098	0.006472
2-Hydroxy-22-methyltetracosanoic acid	pos	5.56698	C25H50O3	443.347	1.71469	0.623869	0.000527
8,13-dihydroxy-9,11-octadecadienoic acid	pos	5.45898	C18H32O4	313.237	1.39503	1.54541	0.001471
Tetranor-12(R)-HETE	pos	5.43783	C16H26O3	267.195	1.46121	2.27811	0.04436
2-Hydroxyacorenone	pos	5.15617	C15H24O2	259.165	1.46871	3.65545	0.001544
Artabsinolide D	pos	5.13352	C15H22O5	628.307	1.53217	0.549616	0.003296
Phenylalanyl-Isoleucine	pos	5.09902	C15H22N2O3	261.159	1.9028	0.382209	0.00321
(2S,4S,6S)-2-[2-(4-Hydroxy-3-meyhoxyphenyl)ethyl]tetrahydro-6-(4,5-dihydroxy-3-methoxyphenyl)-2H-pyran-4-yl 4-acetate	pos	5.07685	C23H28O8	465.213	1.67333	0.444862	0.02838
Hordatine A	pos	4.96402	C28H38N8O5	531.278	1.90894	0.0351579	7.756e-05
(3b,16a)-Dihydroxy-12-oleanen-28-oic acid 3-[galactosyl-(1->2)-[xylosyl-(1->3)]-glucuronide] 28-[glucosyl-(1->3)-[glucosyl-(1->3)-[xylosyl-(1->2)]-rhamnosyl-(1->2)]-4-acetylfucosyl] ester	pos	4.93068	C78H124O42	878.371	2.27916	17.4383	3.301e-06
1alpha,25-dihydroxy-26,27-dimethyl-22,22,23,23-tetradehydrovitamin D3	pos	4.90785	C29H44O3	441.332	1.9607	3.1863	0.009344
(4S,8R)-8,9-Dihydroxy-p-menth-1(6)-en-2-one	pos	4.82735	C10H16O3	202.143	1.09373	1.7635	0.03358
Aspartyl-Arginine	pos	4.77187	C10H19N5O5	353.152	1.50008	0.501739	0.000553
Shikonin	pos	4.77187	C16H16O5	289.107	1.44494	0.464563	0.001495
Asp Trp Asp Phe	pos	4.59203	C28H31N5O9	582.221	1.31425	0.560899	0.02011
Pseudoecgonine	pos	4.1474	C9H15NO3	186.112	1.79391	2.80865	2.593e-05
Ac-Tyr-OEt	pos	4.00557	C13H17NO4	252.123	1.72816	312.312	0.002472
8-Deoxy-11-hydroxy-13-chlorogrosheimin	pos	3.83892	C15H19ClO4	263.081	2.45602	366.448	5.671e-12
Glycitin	pos	3.59343	C22H22O10	447.128	1.67315	0.578884	2.447e-05
Flavonol 7-O-beta-D-glucoside	pos	3.58142	C21H20O9	417.118	2.10499	0.384615	1.758e-06
Isoscoparin 2''-O-glucoside	pos	3.49177	C28H32O16	625.177	1.39889	0.650979	0.002144
Glycyl-Methionine	pos	3.37877	C7H14N2O3S	270.089	1.60955	1.74727	1.143e-05
Asp Gly His	pos	3.28877	C12H17N5O6	328.123	2.20957	6.46613	5.379e-05
Citreoviridin C	pos	3.23395	C23H30O6	367.188	2.02449	2.67398	4.721e-05
Acetyl-DL-Valine	pos	3.23395	C7H13NO3	160.096	1.93754	2.56432	3.559e-05
Leucyl-Cysteine	pos	3.09062	C9H18N2O3S	217.1	1.47402	2.08121	0.004107
Leu Pro Ala	pos	3.05862	C14H25N3O4	300.191	1.63385	1.53871	0.0004657
Physalin L	pos	2.99212	C28H32O10	529.204	1.77299	0.462834	0.00177
7-Hydroxyoctanoic acid	pos	2.99212	C8H16O3	202.143	1.38422	1.52363	0.02018
Pantothenic Acid	pos	2.98045	C9H17NO5	220.117	1.89404	1.84988	9.938e-05
Simmondsin	pos	2.91447	C16H25NO9	398.142	1.75361	2.17913	0.0019
Val Val	pos	2.91447	C10H20N2O3	217.154	2.53912	29.8216	1.608e-05
Cis-3-Hexenyl pyruvate	pos	2.90397	C9H14O3	188.127	1.40281	1.92369	0.004602
Isopropyl beta-D-glucoside	pos	2.8818	C9H18O6	264.144	1.68929	0.419715	0.004358
(+/-)-trans-and cis-4,8-Dimethyl-3,7-nonadien-2-ol	pos	2.8593	C11H20O	213.122	1.94434	2.37968	0.001723
S-Adenosylhomocysteine	pos	2.83647	C14H20N6O5S	385.129	1.48586	0.0554559	0.01852
CGMP	pos	2.83647	C10H12N5O7P	346.054	2.28854	0.309603	0.001324
Hydroxyprolyl-Threonine	pos	2.73763	C9H16N2O5	233.113	1.62552	1.61673	0.0004218
N,N'-Bis(g-glutamyl)-3,3'-(1,2-propylenedithio)dialanine	pos	2.62198	C19H32N4O10S2	541.163	1.51846	4.09488	0.00742
Hydroxyprolyl-Arginine	pos	2.48448	C11H21N5O4	270.153	1.77313	1.59738	0.0003423
2-Hydroxyfelbamate	pos	2.31415	C11H14N2O5	237.086	1.78905	2.83778	0.0004339
Casuarine 6-alpha-D-glucoside	pos	2.23183	C14H25NO10	332.135	2.40614	4.84402	2.415e-06
L-prolyl-L-proline	pos	2.16083	C10H16N2O3	213.122	2.4595	4.21744	3.504e-05
Acetylagmatine	pos	2.00877	C7H16N4O	173.139	1.22434	1.79982	0.03122
Trans-3-Hydroxycotinine glucuronide	pos	1.75982	C16H20N2O8	432.137	1.60735	1.60328	0.04769
Diosbulbinoside F	pos	1.65253	C26H34O12	577.164	2.19757	2.08005	0.0007872
Nalpha-Acetyl-L-arginine	pos	1.20705	C8H16N4O3	217.128	1.72775	1.5635	0.0006101
Haloperidol glucuronide	pos	1.19205	C27H31ClFNO8	516.154	1.9906	0.368274	0.0009512
S-Adenosylmethionine	pos	1.18272	C15H23N6O5S+	364.135	1.90178	2.02428	2.629e-05
Glutaminylhydroxyproline	pos	0.8174	C10H17N3O5	260.123	1.72262	1.51836	0.0001214
Methionyl-Tryptophan	pos	0.710583	C16H21N3O3S	318.129	2.0215	2.05439	6.732e-05
Humulinic acid A	pos	0.690917	C15H22O4	330.169	1.90898	1.8246	0.0005826
Licorice glycoside A	pos	0.681417	C36H38O16	765.181	1.85091	0.48388	0.001205
L-Ornithine	pos	0.54825	C5H12N2O2	133.097	1.42752	1.52708	2.032e-05
Levan	pos	0.982067	C18H32O16	522.203	1.73716	0.564421	0.0008935
Retinoic acid	pos	7.84437	C20H28O2	301.213	1.54752	0.565462	0.01128
5,7-dihydroxy-6-methoxy-3-(4-methoxyphenyl)-4H-chromen-4-one	neg	6.19105	C17H14O6	349.047	1.99198	3.74214	1.727e-05
2-Methoxyestrone	neg	8.00345	C19H24O3	299.164	1.54069	1.86034	0.01246
Glutamylthreonine	neg	0.7158	C9H16N2O6	269.055	1.57147	2.06187	0.005107
Oxypinnatanine	neg	0.564833	C10H16N2O6	281.073	1.68018	2.1505	0.0001791
Uric acid	neg	1.6068	C5H4N4O3	167.021	1.38495	0.313119	0.001509
Glutamylglutamine	neg	1.65763	C10H17N3O6	256.093	1.73411	2.30506	0.01109
Molybdopterin precursor Z	neg	2.85015	C10H12N5O7P	344.041	2.17816	0.305017	0.001096
3,5-dihydroxy-2-(4-hydroxyphenyl)-7-[(3,4,5-trihydroxy-6-methyloxan-2-yl)oxy]-4H-chromen-4-one	neg	3.99292	C21H20O10	477.106	2.26492	0.203196	0.001554
4-(3,7-dimethylocta-2,6-dien-1-yl)benzene-1,2,3,5-tetrol	neg	6.19105	C16H22O4	277.144	1.56021	3.70239	0.001746
3b-Hydroxy-6b-angeloyloxy-7(11)-eremophilen-12,8b-olide	neg	6.79535	C20H28O5	393.191	1.34636	0.49327	0.005977
15-keto-PGF1alpha	neg	7.30392	C20H34O5	399.22	1.55063	0.260711	0.0005937
(1(10)E,4E,6a,9b)-9-(2-Methylpropanoyloxy)-1(10),4,11(13)-germacratrien-12,6-olide	neg	8.54593	C19H26O4	317.176	1.29942	1.50341	0.009469
Saccharopine	neg	0.64345	C11H20N2O6	275.125	1.5737	2.04204	0.0002534
D-Ala-D-Ala	neg	0.6978	C6H12N2O3	159.077	1.62729	1.78975	0.0008844
N,N'-diacetylchitobiose	neg	0.725	C16H28N2O11	459.14	1.33639	1.50578	0.000371
Pyridoxine (Vitamin B6)	neg	0.779133	C8H11NO3	168.066	1.62793	0.106947	0.002061
6-[3-(4-carboxy-2-hydroxybutyl)phenoxy]-3,4,5-trihydroxyoxane-2-carboxylic acid	neg	0.653133	C17H22O10	367.106	1.64221	1.88265	0.005426
1-Methyladenosine	neg	0.679967	C11H15N5O4	280.104	2.27524	4.61126	0.001841
Isolariciresinol 9'-O-alpha-L-arabinofuranoside	neg	0.787983	C25H32O10	537.196	2.22011	0.0363931	2.198e-07
6-{[2-(3,4-dihydroxyphenyl)-7-hydroxy-3-{[3,4,5-trihydroxy-6-(hydroxymethyl)oxan-2-yl]oxy}-8aH-chromen-5-yl]oxy}-3,4,5-trihydroxyoxane-2-carboxylic acid	neg	0.976	C27H30O17	607.131	1.5914	0.450823	0.001145
2-Phenylethanol glucuronide	neg	1.69517	C14H18O7	319.078	1.23568	1.70458	0.03156
Nebularine	neg	1.8407	C10H12N4O4	251.077	1.7886	6.79477	0.01282
7-hydroxyolanzapine	neg	1.91657	C17H20N4OS	373.136	2.15678	380.817	3.122e-05
N-Acetyl-L-glutamic acid	neg	1.95735	C7H11NO5	188.056	1.91099	1.93376	4.497e-05
Xanthylic acid	neg	1.98375	C10H13N4O9P	385.017	2.08571	6.3254	0.0008333
N4-Acetylaminobutanal	neg	2.05407	C6H11NO2	174.077	1.44148	1.84772	0.01167
A771726	neg	2.05407	C12H9F3N2O2	291.034	1.50102	9.9196	0.005424
Oxoadipic acid	neg	2.16767	C6H8O5	205.035	2.19307	13.5337	2.449e-08
2-amino-4-({1-[(carboxymethyl)-C-hydroxycarbonimidoyl]-2-{[2-(hydroxymethyl)-3-oxo-1-phenylpropyl]sulfanyl}ethyl}-C-hydroxycarbonimidoyl)butanoic acid	neg	2.2553	C20H27N3O8S	450.131	1.07968	0.442646	0.01835
Xanthosine	neg	2.72478	C10H12N4O6	283.068	1.80675	8.33519	1.893e-05
Aspartyl-Valine	neg	2.77667	C9H16N2O5	231.098	1.56072	1.92632	9.919e-06
Maltononaose	neg	2.80865	C54H92O46	737.242	1.17941	0.604575	0.0001698
N-lactoyl-Leucine	neg	2.87073	C9H17NO4	202.108	2.43662	130.688	6.219e-07
Mevalonic acid	neg	2.87073	C6H12O4	355.162	2.0318	2.94757	8.897e-07
3,4-Methyleneadipic acid	neg	2.96648	C8H10O4	215.055	1.20817	1.71168	0.005924
N-[2-(3,4-dimethoxyphenyl)ethyl]-3-(3-hydroxy-4-methoxyphenyl)prop-2-enimidic acid	neg	3.02085	C20H23NO5	402.153	1.76385	1.8904	0.0002867
Tryptophyl-Serine	neg	3.2037	C14H17N3O4	336.119	1.51613	1.65845	0.002334
Cynarasaponin D	neg	3.2152	C47H74O19	941.481	2.00142	7.24432	3.943e-06
Xi-Anomuricine	neg	3.2366	C19H23NO4	350.135	1.44561	1.80279	0.003452
5-hydroxypropafenone	neg	3.31105	C21H27NO4	378.165	1.8253	2.80735	3.742e-05
Hypoglycin B	neg	3.4404	C12H18N2O5	315.12	1.55253	5.75008	0.008642
(2S,2'S)-Pyrosaccharopine	neg	3.45175	C11H18N2O5	303.12	1.80469	4.0541	1.563e-06
2'-O-Methylphaseollinisoflavan	neg	3.50447	C21H22O4	319.131	1.78609	11.9	0.0006226
Gravelliferone	neg	3.5371	C19H22O3	319.131	1.46199	2.13095	0.001574
Ganoderic acid alpha	neg	3.60097	C32H46O9	619.313	1.65604	2.16563	0.0007212
3,8-Dihydroxy-6-methoxy-7(11)-eremophilen-12,8-olide	neg	3.63222	C16H24O5	317.135	2.05714	28.736	9.604e-07
Leukotriene C4	neg	3.70713	C30H47N3O9S	646.275	1.303	2.47509	0.009649
PS(18:3(9Z,12Z,15Z)/22:4(7Z,10Z,13Z,16Z))	neg	3.84405	C46H76NO10P	870.465	1.68962	1.82983	0.008106
Phenylalanyl-Lysine	neg	3.89783	C15H23N3O3	338.172	1.06398	0.668149	0.04158
Tetraphyllin B	neg	4.01422	C12H17NO7	268.082	1.14562	1.79528	0.0007073
N-Acetyl-DL-tryptophan	neg	4.20685	C13H14N2O3	245.093	1.62158	4.65826	6.332e-05
Tauro-b-muricholic acid	neg	4.21822	C26H45NO7S	514.287	1.82152	5.66429	0.000258
Taurocholic acid	neg	4.3252	C26H45NO7S	514.289	1.77511	3.69976	0.003947
Zearalenone 4-sulfate	neg	4.3467	C18H22O8S	433.076	2.25145	0.0704649	3.932e-06
4-Hydroxycyclohexylcarboxylic acid	neg	4.36818	C7H12O3	143.071	1.70491	466.199	0.0006932
Cis-Resveratrol 4'-O-glucuronide	neg	4.45425	C20H20O9	385.094	1.35893	1.70775	0.002528
Physangulide	neg	4.55087	C28H42O9	567.276	1.17479	1.51342	0.001663
Scillipheosidin 3-[glucosyl-(1->2)-rhamnoside]	neg	4.67123	C36H52O14	689.319	1.97379	8.12937	4.385e-08
1-Hydroxy-3-nonanone	neg	4.91462	C9H18O2	203.128	1.78003	3.99657	7.378e-05
6-(2,4-dihydroxy-5-{3-oxo-3-[2,4,6-trihydroxy-3-(3-methylbut-2-en-1-yl)phenyl]prop-1-en-1-yl}phenoxy)-3,4,5-trihydroxyoxane-2-carboxylic acid	neg	5.04652	C26H28O13	583.128	1.66272	2.69697	0.0001082
Dihydroretrofractamide B	neg	5.11253	C22H31NO3	394.179	1.42145	3.68153	0.00202
Hydroxytorsemide	neg	5.6463	C16H20N4O4S	363.115	1.56181	2.29007	0.0001031
L-Pipecolic acid	neg	5.85068	C6H11NO2	303.156	2.11716	10.1317	1.621e-06
Prolylphenylalanine	neg	5.88227	C14H18N2O3	307.13	1.92626	4.20849	0.002016
Delphinidin	neg	6.14218	C15H10O7	301.035	1.56247	1.90147	1.764e-06
Deoxyadenosine monophosphate	neg	6.19105	C10H14N5O6P	376.063	1.50197	2.35827	0.0003542
Isomytiloxanthin	neg	6.2701	C40H54O4	635.348	1.73094	0.456224	0.007619
23-Acetoxysoladulcidine	neg	6.35053	C29H47NO4	472.34	2.33275	0.201461	2.984e-07
3,4,5-trihydroxy-6-{[5-hydroxy-4-oxo-2-(3,4,5-trihydroxyphenyl)-4H-chromen-7-yl]oxy}oxane-2-carboxylic acid	neg	6.50968	C21H18O13	523.07	1.16578	1.58689	6.636e-05
(3a,5b)-24-oxo-24-[(2-sulfoethyl)amino]cholan-3-yl-b-D-Glucopyranosiduronic acid	neg	6.52013	C32H53NO11S	694.308	2.02337	0.102648	1.199e-05
10-Hydroxymelleolide	neg	6.82442	C23H28O7	397.17	1.32699	2.6066	0.01222
Descladinose roxithromycin	neg	6.85375	C33H62N2O12	659.419	1.6884	0.300912	0.02819
1-Oleoylglycerophosphoserine	neg	8.0301	C24H46NO9P	544.268	1.66804	3.02155	0.003585
Sterebin C	neg	8.24563	C20H32O5	333.207	1.45405	2.86792	0.02932
Lippioside I	neg	8.32722	C25H30O13	537.158	1.87814	3.58943	4.296e-05
PG(16:1(9Z)/22:5(4Z,7Z,10Z,13Z,16Z))	neg	9.31563	C44H75O10P	839.511	2.09102	0.173509	0.004447
Prostaglandin G2 2-glyceryl Ester	neg	9.34748	C23H38O8	477.226	2.10289	0.246992	0.0005717
Withanolide A	neg	9.57685	C28H38O6	491.242	2.11167	0.229276	0.002958
Physapubescin	neg	9.71353	C30H42O8	551.263	2.39351	0.277418	6.287e-06
Glycosides	neg	9.71353	C29H44O12	619.252	2.61276	0.0218046	1.218e-07
(S)-Nerolidol 3-O-[a-L-rhamnopyranosyl-(1->2)-b-D-glucopyranoside]	neg	10.279	C27H46O10	565.28	2.28108	0.353265	0.0001726
PG(16:0/0:0)[U]	neg	9.71353	C22H45O9P	483.275	1.98766	0.5563	2.82e-06
17,23-Epoxy-29-hydroxy-27-norlanost-8-ene-3,15,24-trione	neg	9.2085	C29H42O5	939.6	1.49124	0.596784	0.001175
N-Oleoylethanolamine	neg	8.84167	C20H39NO2	370.297	1.91784	0.347071	5.922e-07
3,4,5-trihydroxy-6-{[5-(4-methoxyphenyl)-2-methyl-3-oxopentyl]oxy}oxane-2-carboxylic acid	neg	7.713	C19H26O9	443.158	1.19177	0.580759	0.01424
MG(0:0/14:0/0:0)	neg	7.713	C17H34O4	283.228	1.63308	0.397693	7.84e-05
1-(3-Methylbutanoyl)-6-apiosylglucose	neg	7.66878	C16H28O11	395.154	1.41921	1.71454	0.0001083
3,5-dihydroxy-2-[(2E)-3-(4-hydroxyphenyl)prop-2-enoyl]cyclohexa-2,5-diene-1,4-dione	neg	7.55977	C15H10O6	285.04	1.86955	2.16459	0.01484
3,4,5-trihydroxy-6-{[3-hydroxy-2-methoxy-6-(3,5,7-trihydroxy-2H-chromen-2-ylidene)cyclohexa-2,4-dien-1-ylidene]oxy}oxane-2-carboxylic acid	neg	7.44475	C22H22O13	539.1	1.84826	3.23424	1.311e-07
Gamma-Carboxyglutamic acid	neg	7.35692	C6H9NO6	572.123	1.39884	11.1306	0.007907
4-Deoxyphysalolactone	neg	7.26863	C28H39ClO7	557.206	2.37033	52.2081	4.03e-08
N,N,O-Didesmethylvenlafaxine	neg	7.25983	C17H27NO2	322.202	2.00489	7.54363	0.001907
Pelargonidin	neg	7.14228	C15H10O5	269.045	1.59236	1.85985	0.006013
Corchorifatty acid F	neg	6.8719	C18H32O5	349.198	1.07873	0.507038	0.0001341
Ophiopogonin C'	neg	6.77578	C39H62O12	703.408	1.92722	0.270137	8.027e-06
Schleicherastatin 6	neg	6.76537	C28H46O3	451.318	1.39481	0.658683	0.0006683
Cortolone-3-glucuronide	neg	6.58875	C27H42O11	563.253	1.44213	1.83289	0.0001706
Spirolide C	neg	6.50968	C43H63NO7	742.414	1.6646	0.437166	0.0001035
Ganoderiol A	neg	6.45015	C30H50O4	495.343	2.41827	0.0505229	3.475e-05
2,3-dinor Prostaglandin E1	neg	6.36115	C18H30O5	325.202	1.48299	3.18888	0.01623
Cohumulone	neg	6.33053	C20H28O5	393.193	1.2207	1.64164	0.00302
Hydroxyisovaleroyl carnitine	neg	6.33053	C12H23NO5	242.139	2.03509	179.757	2.38e-06
Tomentosic acid	neg	6.25015	C30H48O6	539.314	1.21273	0.626705	0.000508
Merodesmosine	neg	6.25015	C18H34N4O6	447.246	1.11317	0.637205	0.02545
Gamma-Chaconine	neg	6.221	C33H53NO6	604.384	2.31589	0.0477928	2.714e-06
13'-Carboxy-alpha-tocopherol	neg	6.19105	C29H48O4	481.328	2.25754	0.0455277	3.025e-05
1-Hydroxypyrene glucuronide	neg	5.96647	C22H18O7	393.097	1.54758	2.76429	0.0002117
Epioxylubimin	neg	5.96137	C15H24O3	273.145	2.02635	2.14476	6.611e-05
Pubesenolide	neg	5.93317	C28H42O5	439.282	1.92553	0.245336	6.548e-05
LysoPE(0:0/20:1(11Z))	neg	5.88227	C25H50NO7P	544.277	1.52016	0.290496	0.01417
L-Menthyl acetoacetate	neg	5.8	C14H24O3	285.171	1.73475	0.00819074	2.001e-05
D-Erythroascorbic acid 1'-a-D-xylopyranoside	neg	5.66538	C10H14O9	313.035	1.57817	1.78208	0.001744
6-{[10-butanoyl-3-hydroxy-2,2-dimethyl-8-oxo-6-(prop-2-en-1-yl)-2H,3H,4H,8H-pyrano[3,2-g]chromen-5-yl]oxy}-3,4,5-trihydroxyoxane-2-carboxylic acid	neg	5.50558	C27H32O12	583.157	1.77112	2.63088	0.00274
Vitexin 6''-(3-hydroxy-3-methylglutarate)	neg	5.32993	C27H28O14	611.122	1.02457	1.51828	0.001425
S-(9-hydroxy-PGA1)-glutathione	neg	5.28653	C30H51N3O10S	644.329	1.55124	0.333502	3.057e-06
Xanthotoxol arabinoside	neg	5.24292	C16H14O8	315.051	1.83538	3.235	9.693e-05
Petasinine	neg	5.19928	C13H21NO3	284.15	1.45406	2.99372	0.006745
6-{[2,2-dimethyl-6-oxo-8-(2,4,5-trihydroxyphenyl)-2H,6H-pyrano[3,2-g]chromen-5-yl]oxy}-3,4,5-trihydroxyoxane-2-carboxylic acid	neg	5.16562	C26H24O13	579.096	2.39772	4.89382	0.001929
2,3-dinor, 6-keto-PGF1alpha	neg	5.12257	C18H30O6	341.197	1.88695	7.52444	0.00437
5-hydroxy saxagliptin	neg	5.06857	C18H25N3O3	376.186	1.84853	12.7069	0.0004039
Sulindac sulfide	neg	4.9687	C20H17FO2S	385.093	1.01971	1.65695	0.00796
Glyceryl 5-hydroxydecanoate	neg	4.9687	C13H26O5	243.16	1.67715	3.6419	0.003193
1-Octen-3-yl primeveroside	neg	4.93657	C19H34O10	467.216	1.37115	3.57564	0.0264
Petasinoside	neg	4.92475	C28H37NO9	576.248	1.56914	0.163622	0.003256
Musabalbisiane C	neg	4.87107	C28H40O12	549.239	1.43069	0.043727	0.0001703
2-[4-(4-chloro-1,2-diphenylbut-1-en-1-yl)phenoxy]-1-(dimethylamino)ethan-1-ol	neg	4.87107	C26H28ClNO2	420.177	1.01659	0.559585	0.02766
Erysopine	neg	4.68133	C17H19NO3	330.135	1.16177	0.664395	0.001184
Leukotriene E4	neg	4.52922	C23H37NO5S	474.206	1.38081	1.93999	0.01939
5-(3',5'-Dihydroxyphenyl)-gamma-valerolactone 3-O-glucuronide	neg	4.3467	C17H20O10	365.088	1.91381	0.515632	0.0001859
N-(4-amino-2-hydroxybutyl)-3-(4-hydroxy-3-methoxyphenyl)prop-2-enimidic acid	neg	4.22833	C14H20N2O4	325.14	1.16702	2.81899	0.01664
Perilloside B	neg	3.96167	C16H24O7	363.121	1.29158	2.40589	0.002609
Arginyl-Glycine	neg	3.90778	C8H17N5O3	266.102	1.25214	2.53163	0.002109
P-Acetaminobenzoic acid	neg	3.54718	C9H9NO3	178.05	1.10565	2.05118	0.01113
P-Salicylic acid	neg	3.54718	C7H6O3	137.024	1.4762	0.530244	0.0002036
3-Pyridinebutanoic acid	neg	3.49443	C9H11NO2	210.077	1.23952	2.0895	8.504e-06
2-Isopropylmalic acid	neg	3.4303	C7H12O5	175.061	1.59942	2.70817	9.655e-05
Pantetheine	neg	3.2037	C11H22N2O4S	277.123	1.67183	2.00586	0.0005569
Acetyl-L-tyrosine	neg	3.17203	C11H13NO4	222.077	1.63607	2.19807	1.712e-06
Hydroxyprolyl-Proline	neg	3.12905	C10H16N2O4	273.109	1.5205	2.05105	3.584e-05
Methionyl-Phenylalanine	neg	3.06433	C14H20N2O3S	295.114	1.75949	2.39046	5.808e-08
Glutaminylvaline	neg	3.04255	C10H19N3O4	226.119	1.13837	0.627238	0.0002381
Neuromedin N (1-4)	neg	2.98797	C26H40N4O6	525.268	2.06686	0.00205312	6.483e-09
Dihydrozeatin-O-glucoside	neg	2.96648	C16H25N5O6	364.161	1.92147	2.01778	2.13e-05
Gamma glutamyl ornithine	neg	2.9564	C10H19N3O5	282.109	1.5723	3.2645	0.02599
Dopamine glucuronide	neg	2.7138	C14H19NO8	374.112	1.40724	3.25111	0.01238
Aspartyl-L-proline	neg	2.58215	C9H14N2O5	229.082	1.81344	0.0901818	0.0001489
Myricanone	neg	2.4088	C21H24O5	391.131	2.30469	52.3894	2.43e-06
Glutaconic acid	neg	2.20345	C5H6O4	129.019	1.6322	0.143896	0.01044
2-amino-4-({2-[(1-carboxy-1-hydroxy-2-methylpropan-2-yl)sulfanyl]-1-[(carboxymethyl)-C-hydroxycarbonimidoyl]ethyl}-C-hydroxycarbonimidoyl)butanoic acid	neg	2.11483	C15H25N3O9S	422.125	1.82893	4.39821	0.00463
Thymidine glycol	neg	2.05407	C10H16N2O7	275.087	1.63274	1.84595	3.151e-06
Dihydromaleimide beta-D-glucoside	neg	1.76203	C10H15NO7	260.077	1.73873	2.32962	0.003378
Uridine 5'-monophosphate	neg	1.71403	C9H13N2O9P	305.018	2.23139	0.143506	4.717e-09
1-Pentadecanecarboxylic acid	neg	1.221	C15H18O7	331.08	1.36455	1.77752	0.03737
N-Acetylaspartylglutamic acid	neg	0.787983	C11H16N2O8	341.04	1.49541	0.0849552	0.004828
Ribonolactone	neg	0.779133	C5H8O5	147.029	1.40404	0.360552	0.03056
6-{[2-(2,4-dihydroxyphenyl)-3-(3,7-dimethylocta-2,6-dien-1-yl)-8-(3-methylbut-2-en-1-yl)-4-oxo-4H-chromen-7-yl]oxy}-3,4,5-trihydroxyoxane-2-carboxylic acid	neg	0.77	C36H42O11	695.266	1.21638	1.63353	0.01154
Starch acetate	neg	0.76115	C12H18O9	287.078	1.95436	49.8726	9.154e-10
2'-(E)-Feruloyl-3-(arabinosylxylose)	neg	0.725	C20H26O12	479.118	1.48642	0.537772	7.478e-05
A-L-Fucopyranosyl-(1->2)-b-D-galactopyranosyl-(1->2)-D-xylose	neg	0.706883	C17H30O14	495.114	1.47196	0.452399	0.009075
Gamma-Glutamylserine	neg	0.706883	C8H14N2O6	233.077	2.1045	7.16724	4.554e-06
Allose	neg	0.633983	C6H12O6	225.061	1.50671	1.67478	0.0002694
L-Aspartic Acid	neg	0.623283	C4H7NO4	132.03	1.51972	1.89486	0.02102
L-Homoserine	neg	0.623283	C4H9NO3	118.051	1.46472	1.87573	0.002355
Glucosamine	neg	1.68597	C6H13NO5	160.061	1.49723	1.58401	0.0004269
Hexadecanedioic acid	neg	7.44475	C16H30O4	285.207	1.2257	0.557414	0.008566
N-Acetylneuraminic acid	neg	1.64862	C11H19NO9	308.098	1.24402	1.64591	0.01232

## Sheet: Supplementary Table6
Compound_Name	LibMZ	SpecMZ	Mass Diff	Library Quality String	superclass	class	subclass
Spectral Match to Glycan 4.beta.-Galactobiose from NIST14	707.24	707.228	0.0119629	Bronze	N/A	N/A	N/A
MUCIC ACID	211.045	212.42	1.375	Bronze	Organic oxygen compounds	Organooxygen compounds	Carbohydrates and carbohydrate conjugates
1-({[2-(2-furylmethyl)-5-methylpyrrolidinyl]amino}methylene)-7-[8-({[2-(2-fury lmethyl)pyrrolidinyl]amino}methylene)-1,6-dihydroxy-3-methyl-5-(methylethyl)-7 -oxo(2-naphthyl)]-3,8-dihydroxy-6-methyl-4-(methylethyl)naphthalen-2-one	415.212	415.239	0.0267944	Bronze	N/A	N/A	N/A
(R)-pantothenic acid	220.118	220.118	0	Gold	Organic oxygen compounds	Organooxygen compounds	Alcohols and polyols
NAD+	664.116	664.116	0	Bronze	N/A	N/A	N/A
PC(P-16:0/20:5); [M+H]+ C44H79N1O7P1	763.552	764.627	1.07501	Gold	N/A	N/A	N/A
Massbank:LU093705 Daidzein	255.065	255.065	0	Bronze	Phenylpropanoids and polyketides	Isoflavonoids	Isoflav-2-enes
Spectral Match to Adenosine from NIST14	268.103	268.105	0.00201416	Bronze	N/A	N/A	N/A
D-PANTOTHENIC ACID - 40.0 eV	220.118	220.118	6.10352e-05	Gold	Organic oxygen compounds	Organooxygen compounds	Alcohols and polyols
Massbank:KO003756 Pyridoxine|Pyridoxol	170	171.062	1.062	Bronze	Organoheterocyclic compounds	Pyridines and derivatives	Pyridoxines
5-O-Methylgenistein	285.076	285.075	0.000976562	Bronze	Phenylpropanoids and polyketides	Isoflavonoids	Isoflav-2-enes
Genistein - 40.0 eV	271.06	271.06	0.000244141	Gold	Phenylpropanoids and polyketides	Isoflavonoids	Isoflav-2-enes
trehalose	360.15	360.153	0.00302124	Bronze	Organic oxygen compounds	Organooxygen compounds	Carbohydrates and carbohydrate conjugates
Spectral Match to His-Pro from NIST14	235.122	235.117	0.00498962	Bronze	Organic acids and derivatives	Carboxylic acids and derivatives	Amino acids, peptides, and analogues
Spectral Match to 1-Hexadecanoyl-sn-glycerol from NIST14	331.284	331.284	0	Bronze	N/A	N/A	N/A
Spectral Match to Glycan Lacto-N-biose from NIST14	366.14	366.139	0.00100708	Bronze	N/A	N/A	N/A
NCGC00347564-02!(3S,6Z)-3-methyl-6-[[2-(2-methylbut-3-en-2-yl)-1H-indol-3-yl]methylidene]piperazine-2,5-dione	324.17	324.28	0.109985	Gold	Organic acids and derivatives	Carboxylic acids and derivatives	Amino acids, peptides, and analogues
Spectral Match to L-Arginine from NIST14	175.119	175.14	0.0209961	Bronze	N/A	N/A	N/A
Spectral Match to 1,2-Dipalmitoyl-sn-glycero-3-phospho-(1'-rac-glycerol) from NIST14	745.497	745.503	0.00598145	Bronze	Lipids and lipid-like molecules	Glycerophospholipids	Glycerophosphoglycerols
Spectral Match to Guanosine 3',5'-cyclic monophosphate from NIST14	346.055	346.076	0.0209961	Bronze	Nucleosides, nucleotides, and analogues	Purine nucleotides	Cyclic purine nucleotides
Canarione dimethylether	623.117	621.419	1.698	Bronze	Organoheterocyclic compounds	Naphthopyrans	Naphthopyranones
ReSpect:PM014406 Cyclo(Phe-Tyr)	311	311.139	0.139008	Bronze	N/A	N/A	N/A
Spectral Match to Phe-Leu from NIST14	279.17	281.112	1.94199	Bronze	N/A	N/A	N/A
Stachyose	689.21	689.212	0.00195312	Bronze	N/A	N/A	N/A
Spectral Match to .beta.-D-Glucose from NIST14	383.117	383.116	0.00100708	Bronze	Organic oxygen compounds	Organooxygen compounds	Carbohydrates and carbohydrate conjugates
Massbank:NA002774 Yohimbine|methyl (1S,15R,18S,19R,20S)-18-hydroxy-1,3,11,12,14,15,16,17,18,19,20,21-dodecahydroyohimban-19-carboxylate	355.202	354.214	0.988007	Bronze	N/A	N/A	N/A
Spectral Match to Glutathione, oxidized from NIST14	307.083	307.084	0.00100708	Bronze	N/A	N/A	N/A
Spectral Match to L-Saccharopine from NIST14	259.129	259.102	0.0270081	Bronze	Organic acids and derivatives	Carboxylic acids and derivatives	Amino acids, peptides, and analogues
NCGC00386020-01_C18H28O3_8-{(1S,5R)-4-Oxo-5-[(2Z)-2-penten-1-yl]-2-cyclopenten-1-yl}octanoic acid	293.211	293.152	0.0589905	Gold	Lipids and lipid-like molecules	Fatty Acyls	Eicosanoids
Massbank:KO004188 Thiamine|Aneurin|Antiberiberi factor|Vitamin B1|Thiamin	266	265.112	0.888	Bronze	Organoheterocyclic compounds	Diazines	Pyrimidines and pyrimidine derivatives
DL-N-Acetyltryptophan - 40.0 eV	247.108	247.107	0.000747681	Gold	Organic acids and derivatives	Carboxylic acids and derivatives	Amino acids, peptides, and analogues
Spectral Match to Melezitose from NIST14	527.15	527.154	0.00396729	Bronze	Organic oxygen compounds	Organooxygen compounds	Carbohydrates and carbohydrate conjugates
Spectral Match to Glycerol 1-myristate from NIST14	303.254	303.253	0.00100708	Bronze	N/A	N/A	N/A
Spectral Match to N-Oleoylglycine from NIST14	340.284	340.285	0.00100708	Bronze	N/A	N/A	N/A
Spectral Match to Val-Leu from NIST14	213.16	213.159	0.00100708	Bronze	N/A	N/A	N/A
Spectral Match to 3-Hydroxy-3-methylglutaric acid from NIST14	161.045	159.969	1.076	Bronze	Lipids and lipid-like molecules	Fatty Acyls	Fatty acids and conjugates
stearic acid	267.268	265.512	1.75623	Bronze	Lipids and lipid-like molecules	Fatty Acyls	Fatty acids and conjugates
Azelaic acid - 40.0 eV	189.112	188.128	0.983994	Gold	Lipids and lipid-like molecules	Fatty Acyls	Fatty acids and conjugates
Massbank:KO002221 N-Acetylhistidine|N-Acetyl-L-histidine	198	198.079	0.0789948	Bronze	N/A	N/A	N/A
Spectral Match to Palmitelaidic acid from NIST14	237.221	237.103	0.117996	Bronze	N/A	N/A	N/A
cyclo(L-Phe-D-Pro)	245.128	245.128	0	Bronze	N/A	N/A	N/A
Tyr-C17:0	434.326	434.203	0.122986	Silver	N/A	N/A	N/A
PE-AEG (o-17:0/17:1)	704.557	702.729	1.828	Bronze	N/A	N/A	N/A
Spectral Match to Cyclopentasiloxane, decamethyl- from NIST14	371.102	371.139	0.0370178	Bronze	Organometallic compounds	Organometalloid compounds	Organosilicon compounds
Massbank:LU100204 2,2'-(Tetradecylimino)diethanol|Tetradecyldiethanolamine	302.305	302.305	0	Bronze	Organic nitrogen compounds	Organonitrogen compounds	Amines
Spectral Match to Dibutyl phthalate from NIST14	279.158	279.513	0.355011	Bronze	N/A	N/A	N/A
Spectral Match to PyroGlu-Pro-Lys from NIST14	355.199	355.18	0.0190125	Bronze	N/A	N/A	N/A
Spectral Match to Dibutyl phthalate from NIST14	279.159	279.136	0.0230103	Bronze	Benzenoids	Benzene and substituted derivatives	Benzoic acids and derivatives
Massbank:LU085153 Panthenol	204.124	203.097	1.02699	Bronze	Lipids and lipid-like molecules	Fatty Acyls	Fatty amides
PC(16:0/20:4); [M+H]+ C44H81N1O8P1	781.562	782.568	1.00598	Gold	N/A	N/A	N/A
NCGC00180111-02!1,6,8-trihydroxy-3-methyl-9,10-dioxoanthracene-2-carboxylic acid	315.05	315.049	0.000976562	Gold	Benzenoids	Anthracenes	Anthracenecarboxylic acids and derivatives
Massbank:KO003980 Spermine|N,N'-Bis(3-aminopropyl)-1,4-butanediamine	203	203.172	0.171997	Bronze	Organic nitrogen compounds	Organonitrogen compounds	Amines
MassbankEU:SM824402 Tri(butoxyethyl) phosphate|tris(2-butoxyethyl) phosphate	399.251	399.251	0	Bronze	Organic acids and derivatives	Organic phosphoric acids and derivatives	Phosphate esters
Spectral Match to Dibutyl adipate from NIST14	259.19	259.19	0	Bronze	N/A	N/A	N/A
ReSpect:PM014407 Cyclo(Phe-Leu)	261	261.14	0.140015	Bronze	Organic acids and derivatives	Carboxylic acids and derivatives	Amino acids, peptides, and analogues
amyl amine-C16:0	326.342	328.321	1.979	Silver	Lipids and lipid-like molecules	Fatty Acyls	Fatty amides
DG(20:4_18:0)	662.574	663.461	0.887024	Bronze	N/A	N/A	N/A
quercitrin	487.064	488.358	1.29401	Bronze	Phenylpropanoids and polyketides	Flavonoids	Flavonoid glycosides
NCGC00385123-01_C22H30O6_7b,9-Dihydroxy-3-(hydroxymethyl)-1,1,6,8-tetramethyl-5-oxo-1,1a,1b,4,4a,5,7a,7b,8,9-decahydro-9aH-cyclopropa[3,4]benzo[1,2-e]azulen-9a-yl acetate	432.238	432.279	0.0409851	Gold	Lipids and lipid-like molecules	Prenol lipids	Diterpenoids
Massbank:FFF00177 Ergosterol	379.3	379.33	0.0299988	Bronze	Lipids and lipid-like molecules	Steroids and steroid derivatives	Ergostane steroids
Spectral Match to 1-Palmitoyl-2-hydroxy-sn-glycero-3-phosphoethanolamine from NIST14	454.293	454.293	0	Bronze	N/A	N/A	N/A
L-Cystine - 30.0 eV	239.017	238.107	0.909622	Gold	Organic acids and derivatives	Carboxylic acids and derivatives	Amino acids, peptides, and analogues
PC(0:0/18:1); [M+H]+ C26H53N1O7P1	521.348	522.355	1.00696	Gold	N/A	N/A	N/A
Massbank:LU030804 Lauryldiethanolamine|2-[dodecyl(2-hydroxyethyl)amino]ethanol	274.274	274.483	0.209015	Bronze	Organic nitrogen compounds	Organonitrogen compounds	Amines
DIBUTYL SEBACATE	315.253	315.166	0.0870056	Bronze	Lipids and lipid-like molecules	Fatty Acyls	Fatty acid esters
Spectral Match to D-Turanose from NIST14	325.113	324.179	0.934021	Bronze	N/A	N/A	N/A
PE(17:1/17:1); [M+H]+ C39H75N1O8P1	715.515	716.525	1.01001	Gold	N/A	N/A	N/A
linoleic acid	303.23	302.147	1.08301	Gold	Lipids and lipid-like molecules	Fatty Acyls	Lineolic acids and derivatives
NCGC00386110-01_C19H23N3O2_(3S,6S)-3-Methyl-6-{[2-(2-methyl-3-buten-2-yl)-1H-indol-3-yl]methyl}-2,5-piperazinedione	326.186	326.186	0	Gold	Organic acids and derivatives	Carboxylic acids and derivatives	Amino acids, peptides, and analogues
Spectral Match to Cyclohexasiloxane, dodecamethyl- from NIST14	445.121	445.12	0.00100708	Bronze	Organometallic compounds	Organometalloid compounds	Organosilicon compounds
DIPALMITOYL CEPHALIN	692.523	693.563	1.03998	Bronze	Lipids and lipid-like molecules	Glycerophospholipids	Glycerophosphoethanolamines
Lys-C17:0	399.358	400.084	0.726013	Silver	N/A	N/A	N/A
Spectral Match to (-)-Riboflavin from NIST14	377.146	377.146	0	Bronze	Organoheterocyclic compounds	Pteridines and derivatives	Alloxazines and isoalloxazines
Massbank:RP030402 ?-linolenic acid|linolenic acid|(9Z,12Z,15Z)-octadeca-9,12,15-trienoic acid	279.232	278.118	1.11398	Bronze	Lipids and lipid-like molecules	Fatty Acyls	Lineolic acids and derivatives
Propionylcarnitine - 40.00 eV	218.139	219.133	0.993988	Gold	Lipids and lipid-like molecules	Fatty Acyls	Fatty acid esters
Spectral Match to L-Saccharopine from NIST14	259.129	259.72	0.591003	Bronze	Organic acids and derivatives	Carboxylic acids and derivatives	Amino acids, peptides, and analogues
Polysaccharide Hexose x5	851.269	851.265	0.00396729	Bronze	N/A	N/A	N/A
Saponarin	595.166	595.204	0.038208	Bronze	Phenylpropanoids and polyketides	Flavonoids	Flavonoid glycosides
Spectral Match to Palmitamide from NIST14	256.3	256.432	0.132019	Bronze	N/A	N/A	N/A
ethyl 2-[(4-acetyloxyphenyl)carbonylamino]acetate	266.102	265.118	0.984314	Bronze	Benzenoids	Benzene and substituted derivatives	Benzoic acids and derivatives
2-{1-[(4-chlorophenyl)carbonyl]-5-methoxy-2-methylindol-3-yl}-N-[(4-methoxyphe nyl)methyl]acetamide	499.139	498.902	0.237488	Bronze	Organoheterocyclic compounds	Indoles and derivatives	Benzoylindoles
Spectral Match to PyroGlu-Pro-Arg from NIST14	383.203	383.203	0	Bronze	N/A	N/A	N/A
Spectral Match to Maltopentaose from NIST14	829.283	828.339	0.944031	Bronze	N/A	N/A	N/A
Melibiose	365.105	365.113	0.00799561	Bronze	Organic oxygen compounds	Organooxygen compounds	Carbohydrates and carbohydrate conjugates
gamma-linolenic acid	279.232	278.035	1.19699	Gold	Lipids and lipid-like molecules	Fatty Acyls	Lineolic acids and derivatives
CocamidopropylBetaine	343.296	343.296	0	Silver	Organic acids and derivatives	Carboxylic acids and derivatives	Amino acids, peptides, and analogues
Cholestan-3-One	409.344	408.308	1.03598	Bronze	Lipids and lipid-like molecules	Steroids and steroid derivatives	Cholestane steroids
Spectral Match to 9(10)-EpOME from NIST14	297.243	297.053	0.190002	Bronze	Lipids and lipid-like molecules	Fatty Acyls	Fatty acids and conjugates
cyclo(L-Leu-L-Pro)	211.145	211.148	0.00299072	Bronze	N/A	N/A	N/A
Spectral Match to Cyclotrisiloxane, hexamethyl- from NIST14	223.064	223.06	0.0039978	Bronze	Organometallic compounds	Organometalloid compounds	Organosilicon compounds
OPHTHALMATE	290.135	290.135	0	Gold	Organic acids and derivatives	Carboxylic acids and derivatives	Amino acids, peptides, and analogues
Citreoviridin	425.192	425.201	0.00900269	Bronze	Organoheterocyclic compounds	Pyrans	Pyranones and derivatives
STROBILACTONE A	289.141	288.466	0.674988	Bronze	N/A	N/A	N/A
Ricinoleic acid-C14:0	509.456	507.488	1.96799	Silver	N/A	N/A	N/A
Massbank:PR310824 N-Fructosyl isoleucine	294.156	294.116	0.0400085	Bronze	Organic acids and derivatives	Carboxylic acids and derivatives	Amino acids, peptides, and analogues
Massbank:EQ332003 Niclosamide|5-chloro-N-(2-chloro-4-nitrophenyl)-2-hydroxybenzamide	326.993	327.026	0.0329895	Bronze	Benzenoids	Benzene and substituted derivatives	Anilides
Spectral Match to L-Tyrosine from NIST14	182.083	182.081	0.0019989	Bronze	N/A	N/A	N/A
Glu-C16:1	384.274	384.274	0	Silver	N/A	N/A	N/A
NCGC00180304-03!(E)-1-[2,4-dihydroxy-6-methoxy-3-(3-methylbut-2-enyl)phenyl]-3-(4-hydroxyphenyl)prop-2-en-1-one	355.154	355.153	0.000976562	Gold	Phenylpropanoids and polyketides	Linear 1,3-diarylpropanoids	Chalcones and dihydrochalcones
ReSpect:PT100970 Phytol,mixture of isomers|3,7,11,15-Tetramethyl-2-hexadecen-1-ol|(E,7R,11R)-3,7,11,15-tetramethylhexadec-2-en-1-ol	297.316	297.16	0.156006	Bronze	Lipids and lipid-like molecules	Prenol lipids	Diterpenoids
PE(16:0/16:0); [M+H]+ C37H75N1O8P1	691.515	692.594	1.07898	Gold	N/A	N/A	N/A
Spectral Match to Ile-Arg from NIST14	288.203	288.164	0.0390015	Bronze	Organic acids and derivatives	Carboxylic acids and derivatives	Amino acids, peptides, and analogues
Cholestan-3-One	409.344	408.309	1.035	Bronze	Lipids and lipid-like molecules	Steroids and steroid derivatives	Cholestane steroids
Lys-C10:0	301.249	301.248	0.00100708	Silver	Organic acids and derivatives	Carboxylic acids and derivatives	Amino acids, peptides, and analogues
Sodium Formate	906.825	906.811	0.0140381	Bronze	N/A	N/A	N/A
Spectral Match to PyroGlu-Ile-Lys from NIST14	371.229	371.229	0	Bronze	Organic acids and derivatives	Carboxylic acids and derivatives	Amino acids, peptides, and analogues
Spectral Match to Leu-Val from NIST14	231.17	232.154	0.984009	Bronze	N/A	N/A	N/A
Spectral Match to (Z,E)-Tetradeca-9,12-dienol from NIST14	211.205	210.112	1.093	Bronze	Lipids and lipid-like molecules	Fatty Acyls	Fatty alcohols
Octinoxate	291.195	291.195	0	Bronze	Phenylpropanoids and polyketides	Cinnamic acids and derivatives	Cinnamic acid esters
Oxidized Glutathione	613.156	613.159	0.00299072	Bronze	Organic acids and derivatives	Carboxylic acids and derivatives	Amino acids, peptides, and analogues
Diglycosyl diacylglycerol C30	887.578	887.681	0.103027	Bronze	N/A	N/A	N/A
Spectral Match to 9(S)-HpOTrE from NIST14	293.211	295.205	1.99399	Bronze	Lipids and lipid-like molecules	Fatty Acyls	Lineolic acids and derivatives
ReSpect:PM014404 Cyclo(Tyr-Leu)	277	277.155	0.154999	Bronze	Organic acids and derivatives	Carboxylic acids and derivatives	Amino acids, peptides, and analogues
Spectral Match to Leu-Gly-Leu from NIST14	302.207	304.149	1.94199	Bronze	Organic acids and derivatives	Carboxylic acids and derivatives	Amino acids, peptides, and analogues
Spectral Match to Dioctyl phthalate from NIST14	413.266	413.285	0.0190125	Bronze	Benzenoids	Benzene and substituted derivatives	Benzoic acids and derivatives
Trp-C4:0	275.139	277.119	1.97998	Silver	Organic acids and derivatives	Carboxylic acids and derivatives	Amino acids, peptides, and analogues
Massbank:RP025002 Palmitoyl-L-Carnitine|L-Palmitoylcarnitine|(3R)-3-hexadecanoyloxy-4-(trimethylazaniumyl)butanoate	400.342	402.088	1.746	Bronze	Lipids and lipid-like molecules	Fatty Acyls	Fatty acid esters
Spectral Match to Ile-Ile-Lys from NIST14	373.281	375.197	1.91599	Bronze	Organic acids and derivatives	Carboxylic acids and derivatives	Amino acids, peptides, and analogues
His-C22:5	468.322	468.307	0.0149841	Silver	N/A	N/A	N/A
Tyr-C12:0	364.248	362.667	1.58099	Silver	Organic acids and derivatives	Carboxylic acids and derivatives	Amino acids, peptides, and analogues
Diglycosyl diacylglycerol C31	901.594	901.716	0.122009	Bronze	N/A	N/A	N/A
NCGC00095522-05!(E)-3-(3,4-dimethoxyphenyl)prop-2-enoic acid	209.081	207.092	1.989	Gold	Phenylpropanoids and polyketides	Cinnamic acids and derivatives	Hydroxycinnamic acids and derivatives
Massbank:FFF00221 Dihydrotestosterone	255.2	257.174	1.97401	Bronze	Lipids and lipid-like molecules	Steroids and steroid derivatives	Androstane steroids
2-(3-carboxypropanoylamino)hexanoic acid	232.118	232.118	3.05176e-05	Bronze	Organic acids and derivatives	Carboxylic acids and derivatives	Amino acids, peptides, and analogues
Lys-C8:0	273.217	273.196	0.0209961	Silver	N/A	N/A	N/A
Stachybotrydial acetate	427.212	425.23	1.98199	Bronze	N/A	N/A	N/A
ACETYL ARGININE - 40.0 eV	217.129	217.114	0.0154877	Gold	Organic acids and derivatives	Carboxylic acids and derivatives	Amino acids, peptides, and analogues
THYMINE	127.05	127.049	0.000999451	Bronze	Organoheterocyclic compounds	Diazines	Pyrimidines and pyrimidine derivatives
GUANOSINE	284.099	284.108	0.00900269	Gold	N/A	N/A	N/A
Massbank:AU406506 3,6,9,12-Tetraoxatetracosan-1-ol|Tetraethylene glycol monododecyl ether|2-[2-[2-(2-dodecoxyethoxy)ethoxy]ethoxy]ethanol	363.31	363.311	0.00100708	Bronze	Organic oxygen compounds	Organooxygen compounds	Ethers
echinulin	462.313	462.298	0.0149841	Bronze	Organic acids and derivatives	Carboxylic acids and derivatives	Amino acids, peptides, and analogues
cyclo-(Val-Phe)	247.143	247.138	0.00500488	Bronze	N/A	N/A	N/A
Lyso PC (16:1)	494.324	496.299	1.97501	Bronze	N/A	N/A	N/A
Spectral Match to Octadecanamide from NIST14	284.296	284.318	0.0220032	Bronze	Organic acids and derivatives	Carboximidic acids and derivatives	Carboximidic acids
6-Hydroxy-7-methoxycoumarin	193.05	194.836	1.786	Gold	Phenylpropanoids and polyketides	Coumarins and derivatives	Hydroxycoumarins
Massbank:EA011205 Cymoxanil|2-(ethylcarbamoylamino)-N-methoxy-2-oxoethanimidoyl cyanide	199.083	200.138	1.05501	Bronze	Organic nitrogen compounds	Organonitrogen compounds	Oximes
Spectral Match to PyroGlu-Ile-Lys from NIST14	371.229	372.177	0.947998	Bronze	Organic acids and derivatives	Carboxylic acids and derivatives	Amino acids, peptides, and analogues
Sodium Tetradecyl Sulfate	317.176	316.321	0.85498	Bronze	Organic acids and derivatives	Organic sulfuric acids and derivatives	Sulfuric acid esters
Seritranolides C	265.144	264.132	1.01202	Bronze	N/A	N/A	N/A
5-(4-methyl-5-oxo-2H-furan-3-yl)pentanoic acid	199.096	200.164	1.06801	Bronze	Lipids and lipid-like molecules	Fatty Acyls	Fatty acids and conjugates
N6-(DELTA2-ISOPENTENYL)-ADENINE	204.124	204.135	0.0110016	Bronze	Organoheterocyclic compounds	Imidazopyrimidines	Purines and purine derivatives
ReSpect:PS001305 N-6-(delta-2-Isopentenyl)adenosine hemihydrate|2iP Riboside|Riboprine|Isopentenyladenosine|Dimethylallyladenosine|N-Isopentenyladenosine|2iPA|Isopentenyl adenine riboside|N6-(gamma,gamma-Dimethylallyl	336.4	336.167	0.233002	Bronze	N/A	N/A	N/A
phosphatidylethanolamine (15:0/16:0)	678.51	678.506	0.00402832	Bronze	Lipids and lipid-like molecules	Glycerophospholipids	Glycerophosphoethanolamines
PE(18:1/0:0); [M+H]+ C23H47N1O7P1	479.301	480.309	1.008	Gold	N/A	N/A	N/A
Inosinic acid - 40.0 eV	349.054	348.118	0.936462	Gold	Nucleosides, nucleotides, and analogues	Purine nucleotides	Purine ribonucleotides
MoNA:786817 Niclocide (TN)	326.993	328.56	1.56699	Bronze	Benzenoids	Benzene and substituted derivatives	Anilides
Spectral Match to Ile-Leu from NIST14	245.181	247.134	1.953	Bronze	N/A	N/A	N/A
Lys-C20:1	439.389	441.319	1.92999	Silver	N/A	N/A	N/A
(3S,4R)-3-[(3S,4R)-5,7-dihydroxy-4-(4-hydroxyphenyl)-2-oxo-3,4-dihydrochromen-3-yl]-5,7-dihydroxy-4-(4-hydroxyphenyl)-3,4-dihydrochromen-2-one	581.084	579.115	1.96899	Bronze	Phenylpropanoids and polyketides	Neoflavonoids	Neoflavans
palmitoleic acid	255.232	253.421	1.81088	Bronze	Lipids and lipid-like molecules	Fatty Acyls	Fatty acids and conjugates
Massbank:LU130205 N-Ethyl-4-menthane-3-carboxamide|N-Ethyl-p-menthane-3-carboxamide|N-ethyl-5-methyl-2-propan-2-ylcyclohexane-1-carboxamide	212.201	212.2	0.00100708	Bronze	Lipids and lipid-like molecules	Prenol lipids	Monoterpenoids
Spectral Match to N-(Dodecanoyl)-sphing-4-enine-1-phosphate from NIST14	200.2	200.2	0	Bronze	N/A	N/A	N/A
amyl amine-C18:0	354.373	356.352	1.979	Silver	Lipids and lipid-like molecules	Fatty Acyls	Fatty amides
cyclo-(Leu-Leu)	227.174	227.175	0.00100708	Bronze	N/A	N/A	N/A
Spectral Match to Propanoic acid, 3,3'-thiobis-, didodecyl ester from NIST14	515.412	515.412	0	Bronze	N/A	N/A	N/A
Spectral Match to Ile-Pro-Lys from NIST14	357.249	357.444	0.195007	Bronze	Organic acids and derivatives	Carboxylic acids and derivatives	Amino acids, peptides, and analogues
Spectral Match to p-tert-Octylphenol nonaglycol ether from NIST14	603.41	604.403	0.993042	Bronze	N/A	N/A	N/A
PE(16:1/18:1); [M+H]+ C39H75N1O8P1	715.515	716.509	0.993958	Gold	N/A	N/A	N/A
Spectral Match to Octadecanamide from NIST14	567.581	566.253	1.328	Bronze	Organic acids and derivatives	Carboximidic acids and derivatives	Carboximidic acids
Spectral Match to 1,2-Dipalmitoleoyl-sn-glycero-3-phosphoethanolamine from NIST14	688.486	688.489	0.00299072	Bronze	N/A	N/A	N/A
Glu-C19:1	426.321	426.271	0.0500183	Silver	N/A	N/A	N/A
OUABAIN	607.272	607.393	0.121033	Bronze	Lipids and lipid-like molecules	Steroids and steroid derivatives	Steroid lactones
Lys-C16:0	385.342	386.167	0.824982	Silver	Organic acids and derivatives	Carboxylic acids and derivatives	Amino acids, peptides, and analogues
Spectral Match to PyroGlu-Val from NIST14	229.118	231.097	1.979	Bronze	N/A	N/A	N/A
val-leu-pro-val-pro	652.4	652.286	0.114014	Bronze	Organic acids and derivatives	Carboxylic acids and derivatives	Amino acids, peptides, and analogues
Spectral Match to Hexanedioic acid, bis(2-ethylhexyl) ester from NIST14	371.316	371.265	0.0509949	Bronze	Lipids and lipid-like molecules	Fatty Acyls	Fatty acid esters
Diglycosyl diacylglycerol C30	887.578	887.604	0.026001	Bronze	N/A	N/A	N/A
Spectral Match to Tyr-Pro-Phe from NIST14	426.2	427.235	1.03497	Bronze	N/A	N/A	N/A
4-amino-5-(5-hydroxy-2',6-dimethyl-5'-prop-1-en-2-ylspiro[7-oxabicyclo[4.1.0]heptane-3,1'-cyclopentane]-2-yl)oxy-5-oxopentanoic acid	399.249	398.275	0.973999	Bronze	Organic acids and derivatives	Carboxylic acids and derivatives	Amino acids, peptides, and analogues
Diglycosyl diacylglycerol C32	915.609	915.762	0.153015	Bronze	N/A	N/A	N/A
Melezitose	522.203	521.648	0.554993	Bronze	Organic oxygen compounds	Organooxygen compounds	Carbohydrates and carbohydrate conjugates
MS_Contaminant_Sodium_Formate_Cluster	838.835	838.812	0.0230103	Bronze	N/A	N/A	N/A
Spectral Match to L-Saccharopine from NIST14	259.129	258.129	1	Bronze	N/A	N/A	N/A
NCGC00385097-01_C20H22O9_beta-D-Glucopyranoside, 4-hydroxy-2-(hydroxymethyl)phenyl, 6-benzoate	407.134	405.227	1.90701	Gold	Organic oxygen compounds	Organooxygen compounds	Carbohydrates and carbohydrate conjugates
His-C9:0	296.197	296.123	0.0740051	Silver	N/A	N/A	N/A
NCGC00381406-01!2-heptyl-3,6-dihydroxy-5-(3-methylbut-2-enyl)benzaldehyde	305.211	305.21	0.00100708	Gold	Lipids and lipid-like molecules	Prenol lipids	Quinone and hydroquinone lipids
3-[7-hydroxy-8-(2-hydroxypropan-2-yl)-11-methoxy-4,5a,9-trimethyl-1-oxo-3,6,7,8,9a,10-hexahydro-[2]benzofuro[5,6-b]chromen-9-yl]propanoic acid	461.218	463.026	1.80801	Bronze	Organoheterocyclic compounds	Benzopyrans	1-benzopyrans
Lys-C10:0	301.249	302.197	0.947998	Silver	Organic acids and derivatives	Carboxylic acids and derivatives	Amino acids, peptides, and analogues
Putative Lys-C18:1 + H2O (Hydroxylated acyl chain)	429.369	429.338	0.0306396	Bronze	N/A	N/A	N/A
Spectral Match to Monoelaidin from NIST14	339.289	338.304	0.985016	Bronze	N/A	N/A	N/A
palmitoleic acid	255.232	254.248	0.983887	Bronze	Lipids and lipid-like molecules	Fatty Acyls	Fatty acids and conjugates
Cholestan-3-One	409.344	410.315	0.971008	Bronze	Lipids and lipid-like molecules	Steroids and steroid derivatives	Cholestane steroids
2-[4-[(3R,3aR,6S,6aR)-3-(3,4-dimethoxyphenyl)-1,3,3a,4,6,6a-hexahydrofuro[3,4-c]furan-6-yl]-2-methoxyphenoxy]-6-(hydroxymethyl)oxane-3,4,5-triol	533.203	531.291	1.91199	Bronze	N/A	N/A	N/A
Spectral Match to Dioctyl phthalate from NIST14	413.266	413.244	0.0220032	Bronze	Benzenoids	Benzene and substituted derivatives	Benzoic acids and derivatives
PC(O-16:0/0:0); [M+H]+ C24H53N1O6P1	481.353	480.308	1.04498	Gold	N/A	N/A	N/A
GULONIC ACID GAMMA-LACTONE	179.055	177.06	1.995	Bronze	Organoheterocyclic compounds	Lactones	Gamma butyrolactones
Putative (3-hydroxyoctadecanoyl)glycine	358.295	358.294	0.00100708	Bronze	Organic acids and derivatives	Carboxylic acids and derivatives	Amino acids, peptides, and analogues
Massbank:KO004187 Thiamine|Aneurin|Antiberiberi factor|Vitamin B1|Thiamin	266	265.216	0.783997	Bronze	Organoheterocyclic compounds	Diazines	Pyrimidines and pyrimidine derivatives
Glu-C16:0	386.29	384.292	1.99802	Silver	Organic acids and derivatives	Carboxylic acids and derivatives	Amino acids, peptides, and analogues
NCGC00385123-01_C22H30O6_7b,9-Dihydroxy-3-(hydroxymethyl)-1,1,6,8-tetramethyl-5-oxo-1,1a,1b,4,4a,5,7a,7b,8,9-decahydro-9aH-cyclopropa[3,4]benzo[1,2-e]azulen-9a-yl acetate	432.238	433.239	1.00101	Gold	Lipids and lipid-like molecules	Prenol lipids	Diterpenoids
MLS002153346-01!Metrazoline	187.128	188.07	0.942001	Gold	Benzenoids	Benzene and substituted derivatives	Styrenes
Lys-C11:0	315.264	315.264	0	Silver	N/A	N/A	N/A
Spectral Match to Monolinolenin (9c,12c,15c) from NIST14	335.258	336.685	1.427	Bronze	N/A	N/A	N/A
Diglycosyl diacylglycerol C31	901.594	901.918	0.324036	Bronze	N/A	N/A	N/A
Spectral Match to 1,11-Undecanedicarboxylic acid from NIST14	227.164	229.104	1.94	Bronze	Lipids and lipid-like molecules	Fatty Acyls	Fatty acids and conjugates
Spectral Match to Monopalmitolein (9c) from NIST14	311.257	310.377	0.879974	Bronze	N/A	N/A	N/A
chrysoeriol 7-O-glucopyranoside	463.124	462.214	0.910004	Gold	N/A	N/A	N/A
Leu-C17:0	384.347	386.321	1.97403	Silver	Organic acids and derivatives	Carboxylic acids and derivatives	Amino acids, peptides, and analogues
Lysylphosphatodylglycerol C31	837.604	837.647	0.0429688	Bronze	N/A	N/A	N/A
NCGC00381300-01_C21H19ClO6_[5-(Benzoyloxy)-3-chloro-4,6-dihydroxy-1-cyclohexen-1-yl]methyl benzoate	403.094	404.21	1.116	Gold	Benzenoids	Benzene and substituted derivatives	Benzoic acids and derivatives
Spectral Match to PyroGlu-Pro from NIST14	227.102	226.835	0.266998	Bronze	Organic acids and derivatives	Carboxylic acids and derivatives	Amino acids, peptides, and analogues
HYPOXANTHINE	137.046	136.12	0.92601	Bronze	Organoheterocyclic compounds	Imidazopyrimidines	Purines and purine derivatives
HMDB:HMDB00239-405 Pyridoxine	170.082	170.08	0.0019989	Bronze	Organoheterocyclic compounds	Pyridines and derivatives	Pyridoxines
Spectral Match to Glycan Lacto-N-biose from NIST14	366.135	365.106	1.02902	Bronze	N/A	N/A	N/A
Talaromycin A	263.184	263.237	0.053009	Bronze	Organic oxygen compounds	Organooxygen compounds	Ethers
Spectral Match to Ricinoleic acid methyl ester from NIST14	295.262	297	1.73801	Bronze	N/A	N/A	N/A
methyl 2-[[4-hydroxy-3-(3-methylbut-2-enyl)phenyl]methyl]-3-(4-hydroxyphenyl)-4-methoxy-5-oxofuran-2-carboxylate	456.202	455.411	0.790985	Bronze	Lipids and lipid-like molecules	Fatty Acyls	Fatty acid esters
3-phenyl-2-pyrrolylpropanoic acid	216.102	216.186	0.0840759	Bronze	N/A	N/A	N/A
Spectral Match to 3-Hydroxyoctadecanoic Acid from NIST14	283.26	282.227	1.03302	Bronze	N/A	N/A	N/A
Spectral Match to Glycerol 1-stearate from NIST14	359.32	359.316	0.0039978	Bronze	Lipids and lipid-like molecules	Glycerolipids	Monoradylglycerols
10-acetyl-11-(4-methoxyphenyl)-3-methyl-1-oxo-2,3,4-trihydro-5H,11H-benzo[b]be nzo[2,1-f]1,4-diazepine	411.148	412.295	1.14691	Bronze	N/A	N/A	N/A
Spectral Match to Dodecanedioic acid from NIST14	213.148	211.368	1.78	Bronze	Lipids and lipid-like molecules	Fatty Acyls	Fatty acids and conjugates
Spectral Match to Val-Asp from NIST14	215.096	213.102	1.99399	Bronze	Organic acids and derivatives	Carboxylic acids and derivatives	Amino acids, peptides, and analogues
Geniposidic acid	397.11	395.121	1.98898	Gold	Lipids and lipid-like molecules	Prenol lipids	Terpene glycosides
Spectral Match to 14,15-EE-(8Z)-E from NIST14	307.262	308.536	1.27402	Bronze	N/A	N/A	N/A
6-Hydroxy-7-methoxycoumarin	193.05	194.117	1.067	Gold	Phenylpropanoids and polyketides	Coumarins and derivatives	Hydroxycoumarins
Spectral Match to Pro-His from NIST14	235.13	237.127	1.99699	Bronze	N/A	N/A	N/A
Hexa-methoxymethyl-melamine	391.23	391.267	0.0369873	Bronze	Organic nitrogen compounds	Organonitrogen compounds	Amines
Note：N/A indicates not applicable or with no record or having limited accessibility.

## Sheet: Supplementary Table7
Compound_Name	LibMZ	SpecMZ	Mass Diff	Library Quality String	superclass	class	subclass
Spectral Match to 1-Palmitoyl-2-hydroxy-sn-glycero-3-phosphoethanolamine from NIST14	452.278	452.279	0.000976562	Bronze	Lipids and lipid-like molecules	Glycerophospholipids	Glycerophosphoethanolamines
ReSpect:PT203703 Uridine-5'-diphospho-N-acetylglucosamine sodium salt|UDPAG|UDP-GlcNAc|UDP-N-acetylglucosamine|[(2R,3R,4R,5S,6R)-3-acetamido-4,5-dihydroxy-6-(hydroxymethyl)oxan-2-yl] [[(2R,3S,4R,5R)-5-(2,4-dioxopyrim	606.074	606.228	0.154053	Bronze	Nucleosides, nucleotides, and analogues	Pyrimidine nucleotides	Pyrimidine nucleotide sugars
Spectral Match to 1-(9Z-Octadecenoyl)-sn-glycero-3-phosphoethanolamine from NIST14	478.294	478.295	0.00100708	Bronze	N/A	N/A	N/A
Udp-glucuronic acid	579.027	579.044	0.0170288	Bronze	Nucleosides, nucleotides, and analogues	Pyrimidine nucleotides	Pyrimidine nucleotide sugars
MoNA:2520665 N-Acetyl-l-phenalanine	206	206.379	0.378998	Bronze	Organic acids and derivatives	Carboxylic acids and derivatives	Amino acids, peptides, and analogues
PE(15:0/15:0); [M-H]- C35H69N1O8P1	663.484	662.48	1.00403	Gold	N/A	N/A	N/A
PE(18:2/18:2); [M-H]- C41H73N1O8P1	739.515	738.514	1.00104	Gold	N/A	N/A	N/A
(8,8-dimethyl-2,10-dioxo-9H-pyrano[2,3-f]chromen-9-yl) (Z)-2-methylbut-2-enoate	341.103	339.164	1.939	Bronze	Phenylpropanoids and polyketides	Coumarins and derivatives	Pyranocoumarins
PE(18:2/0:0); [M-H]- C23H43N1O7P1	477.286	476.279	1.00702	Gold	N/A	N/A	N/A
Loratadine - 30.0 eV	383.152	385.108	1.95554	Gold	N/A	N/A	N/A
Meglutol - 40.0 eV	161.045	161.045	0.000457764	Gold	Lipids and lipid-like molecules	Fatty Acyls	Fatty acids and conjugates
PE(17:0/0:0); [M-H]- C22H45N1O7P1	467.301	466.294	1.00699	Gold	N/A	N/A	N/A
Dehydroamorphigenin	453.119	452.931	0.18811	Bronze	Phenylpropanoids and polyketides	Isoflavonoids	Rotenoids
PG(15:0/15:0); [M-H]- C36H70O10P1	694.479	693.464	1.01501	Gold	N/A	N/A	N/A
ST024712	491.12	489.256	1.86349	Bronze	Phenylpropanoids and polyketides	Isoflavonoids	Isoflavonoid O-glycosides
Massbank:KO000048 cis-Aconitate|cis-Aconitic acid	173	173.009	0.00900269	Bronze	Organic acids and derivatives	Carboxylic acids and derivatives	Tricarboxylic acids and derivatives
DOCOSANOL	325.348	325.332	0.0159912	Bronze	Lipids and lipid-like molecules	Fatty Acyls	Fatty alcohols
1-(5,10-dioxo-2,3,5a,6,7,8-hexahydro-1H-dipyrrolo[1,2-d:1',2'-f]pyrazin-10a-yl)propan-2-yl carbamate	294.146	293.182	0.963989	Bronze	Organic acids and derivatives	Carboxylic acids and derivatives	Amino acids, peptides, and analogues
(8,8-dimethyl-2,10-dioxo-9H-pyrano[2,3-f]chromen-9-yl) (Z)-2-methylbut-2-enoate	341.103	339.37	1.733	Bronze	Phenylpropanoids and polyketides	Coumarins and derivatives	Pyranocoumarins
DL-N-Acetyltryptophan - 40.0 eV	245.093	245.335	0.241882	Gold	Organic acids and derivatives	Carboxylic acids and derivatives	Amino acids, peptides, and analogues
PG(15:0/16:0); [M-H]- C37H72O10P1	708.494	707.515	0.979004	Gold	N/A	N/A	N/A
PE(15:0/16:0); [M-H]- C36H71N1O8P1	677.5	676.496	1.00403	Gold	N/A	N/A	N/A
Spectral Match to 1-Stearoyl-2-hydroxy-sn-glycero-3-phosphoethanolamine from NIST14	480.31	480.31	0	Bronze	Lipids and lipid-like molecules	Glycerophospholipids	Glycerophosphoethanolamines
Glutathione - 40.0 eV	611.145	611.433	0.28833	Gold	Organic acids and derivatives	Carboxylic acids and derivatives	Amino acids, peptides, and analogues
alpha-ketoadipic acid - 30.0 eV	159.03	157.05	1.9799	Gold	Organic acids and derivatives	Keto acids and derivatives	Medium-chain keto acids and derivatives
5,6,2'-Trimethoxyflavone	311.092	311.169	0.0769958	Bronze	Phenylpropanoids and polyketides	Flavonoids	O-methylated flavonoids
Cystine	239.017	239.059	0.0420074	Bronze	Organic acids and derivatives	Carboxylic acids and derivatives	Amino acids, peptides, and analogues
maltose	377.086	377.943	0.856995	Bronze	Organic oxygen compounds	Organooxygen compounds	Carbohydrates and carbohydrate conjugates
Massbank:RP016512 Ala-Phe|(2S)-2-[[(2S)-2-azaniumylpropanoyl]amino]-3-phenylpropanoate	235.109	235.772	0.66301	Bronze	Organic acids and derivatives	Carboxylic acids and derivatives	Amino acids, peptides, and analogues
Spectral Match to Decylbenzenesulfonic acid from NIST14	297.141	297.162	0.0209961	Bronze	Benzenoids	Benzene and substituted derivatives	Benzenesulfonic acids and derivatives
Melibiose - 40.0 eV	387.115	387.11	0.00469971	Gold	Organic oxygen compounds	Organooxygen compounds	Carbohydrates and carbohydrate conjugates
Phytoceramide C2	404.302	404.302	0.000244141	Bronze	Lipids and lipid-like molecules	Sphingolipids	Ceramides
PE(15:0/17:0); [M-H]- C37H73N1O8P1	691.515	690.521	0.994019	Gold	N/A	N/A	N/A
2,4-dihydroxyheptadec-16-ynyl acetate	325.238	327.227	1.98898	Bronze	Lipids and lipid-like molecules	Fatty Acyls	Fatty alcohols
HYDROQUINIDINE	325.192	327.163	1.97101	Bronze	N/A	N/A	N/A
PG(15:0/17:0); [M-H]- C38H74O10P1	722.51	721.495	1.01501	Gold	N/A	N/A	N/A
ASP-PHE	279.099	279.098	0.00100708	Bronze	Organic acids and derivatives	Carboxylic acids and derivatives	Amino acids, peptides, and analogues
Oleoyl sarcosine	352.286	352.25	0.0360107	Bronze	Organic acids and derivatives	Carboxylic acids and derivatives	Amino acids, peptides, and analogues
(3,4-dimethoxyphenyl)-N-[4-({4-[(3,4-dimethoxyphenyl)carbonylamino]cyclohexyl} methyl)cyclohexyl]carboxamide	583.302	582.882	0.420471	Bronze	Benzenoids	Benzene and substituted derivatives	Methoxybenzenes
.alpha.-D-Glucopyranose - 40.0 eV	225.062	225.061	0.000595093	Gold	Organic oxygen compounds	Organooxygen compounds	Carbohydrates and carbohydrate conjugates
NCGC00380668-01_C48H78O18_(3beta,5xi,9xi,22beta)-22,24-Dihydroxyolean-12-en-3-yl 6-deoxy-alpha-L-mannopyranosyl-(1->2)-beta-D-galactopyranosyl-(1->2)-beta-D-glucopyranosiduronic acid	987.517	987.526	0.00897217	Gold	Lipids and lipid-like molecules	Prenol lipids	Terpene glycosides
medrysone	379.205	378.919	0.285553	Bronze	Lipids and lipid-like molecules	Steroids and steroid derivatives	Pregnane steroids
3'-CMP	322.044	323.608	1.564	Gold	Organic oxygen compounds	Organooxygen compounds	Carbohydrates and carbohydrate conjugates
Endocrocin	313.035	313.018	0.0169983	Bronze	Benzenoids	Anthracenes	Anthracenecarboxylic acids and derivatives
7-methyl-1-[(2S,3R,4S,5S,6R)-3,4,5-trihydroxy-6-(hydroxymethyl)oxan-2-yl]oxy-1,4a,5,6,7,7a-hexahydrocyclopenta[c]pyran-4-carboxylic acid	359.135	358.166	0.969025	Bronze	Lipids and lipid-like molecules	Prenol lipids	Terpene glycosides
L-(-)-Tyrosine - 40.0 eV	180.066	180.066	0.00050354	Gold	Organic acids and derivatives	Carboxylic acids and derivatives	Amino acids, peptides, and analogues
OPHTHALMATE	288.12	288.12	0	Gold	Organic acids and derivatives	Carboxylic acids and derivatives	Amino acids, peptides, and analogues
INDOLELACTIC ACID	204.067	202.404	1.66299	Bronze	Organoheterocyclic compounds	Indoles and derivatives	Indolyl carboxylic acids and derivatives
Dehydroabietamide	298.218	297.049	1.16898	Bronze	Lipids and lipid-like molecules	Prenol lipids	Diterpenoids
xanthohumol	353.139	353.14	0.00100708	Bronze	N/A	N/A	N/A
MoNA:2278534 3-Carboxy-3-hydroxyisocaproate	175	174.555	0.445007	Bronze	Lipids and lipid-like molecules	Fatty Acyls	Fatty acids and conjugates
TYROSINE	383.122	383.043	0.07901	Gold	Organic acids and derivatives	Carboxylic acids and derivatives	Amino acids, peptides, and analogues
5470-37-1	229.098	229.105	0.0067749	Bronze	N/A	N/A	N/A
(3,4,5-trihydroxy-6-methyloxan-2-yl) 2-(methylamino)benzoate	296.114	296.101	0.0130005	Bronze	Organic oxygen compounds	Organooxygen compounds	Carbohydrates and carbohydrate conjugates
.alpha.-D-Glucopyranose - 40.0 eV	225.062	225.065	0.00340271	Gold	Organic oxygen compounds	Organooxygen compounds	Carbohydrates and carbohydrate conjugates
Guanosine monophosphate - 40.0 eV	362.051	362.072	0.0212097	Gold	Nucleosides, nucleotides, and analogues	Purine nucleotides	Purine ribonucleotides
CCG-208261	958.553	957.515	1.03833	Bronze	N/A	N/A	N/A
2,4-dihydroxyheptadec-16-ynyl acetate	325.238	327.175	1.93698	Bronze	Lipids and lipid-like molecules	Fatty Acyls	Fatty alcohols
Spectral Match to Dioctyl sulfosuccinate from NIST14	421.227	421.227	0	Bronze	N/A	N/A	N/A
Tsangane L 3-glucoside	395.2	397.198	1.99799	Bronze	N/A	N/A	N/A
D-Mannitol	181.071	179.355	1.716	Bronze	Organic oxygen compounds	Organooxygen compounds	Carbohydrates and carbohydrate conjugates
Gly-Tyr - 30.0 eV	237.088	238.29	1.20206	Gold	Organic acids and derivatives	Carboxylic acids and derivatives	Amino acids, peptides, and analogues
MS_Contaminant_Sodium_Formate_Cluster	838.835	838.86	0.0249634	Bronze	N/A	N/A	N/A
(10E,15E)-9,12,13-trihydroxyoctadeca-10,15-dienoic acid	327.218	328.175	0.957001	Gold	Lipids and lipid-like molecules	Fatty Acyls	Lineolic acids and derivatives
MoNA:2274456 Levoglutamide	145	145.793	0.792999	Bronze	Organic acids and derivatives	Carboxylic acids and derivatives	Amino acids, peptides, and analogues
THYMIDINE 5'-MONOPHOSPHATE	323.064	321.219	1.845	Bronze	Nucleosides, nucleotides, and analogues	Pyrimidine nucleotides	Pyrimidine deoxyribonucleotides
methyl (2E,4E,8E)-7,13-dihydroxy-4,8,12-trimethyltetradeca-2,4,8-trienoate	309.207	311.169	1.96201	Bronze	Lipids and lipid-like molecules	Prenol lipids	Sesquiterpenoids
(8,8-dimethyl-2,10-dioxo-9H-pyrano[2,3-f]chromen-9-yl) (Z)-2-methylbut-2-enoate	341.103	339.199	1.90399	Bronze	Phenylpropanoids and polyketides	Coumarins and derivatives	Pyranocoumarins
Spectral Match to 2-Linoleoyl-1-palmitoyl-sn-glycero-3-phosphoethanolamine from NIST14	714.507	716.49	1.98297	Bronze	Lipids and lipid-like molecules	Glycerophospholipids	Glycerophosphoethanolamines
Massbank:EQ328952 Nateglinide	316.192	316.192	0	Bronze	Organic acids and derivatives	Carboxylic acids and derivatives	Amino acids, peptides, and analogues
3-benzyl-2-{[5-(3,4,5-trimethoxyphenyl)(1,3,4-oxadiazol-2-yl)]methylthio}-3-hy droquinazolin-4-one	515.139	514.934	0.205444	Bronze	Organoheterocyclic compounds	Diazanaphthalenes	Benzodiazines
N-[2-(3,4-dimethylphenoxy)ethyl](3,4,5-trimethoxyphenyl)carboxamide	394.143	393.902	0.240662	Bronze	Benzenoids	Benzene and substituted derivatives	Benzoic acids and derivatives
3-(2-chlorophenyl)-11-[2-(methylethoxy)phenyl]-2,3,4-trihydro-5H,10H,11H-benzo [b]benzo[2,1-f]1,4-diazepin-1-one	459.183	461.168	1.98459	Bronze	N/A	N/A	N/A
Genistein - 40.0 eV	269.045	269.075	0.0295715	Gold	Phenylpropanoids and polyketides	Isoflavonoids	Isoflav-2-enes
Fallacinol (Teloschistin)	299.056	299.095	0.0390015	Bronze	Benzenoids	Anthracenes	Anthraquinones
MoNA:2239071 (E)-3-(4-hydroxyphenyl)prop-2-enoic acid	163	163.042	0.0420074	Bronze	Phenylpropanoids and polyketides	Cinnamic acids and derivatives	Hydroxycinnamic acids and derivatives
PE(15:0/18:0); [M-H]- C38H75N1O8P1	705.531	704.528	1.00299	Gold	N/A	N/A	N/A
CHOLESTANE	371.368	372.129	0.760986	Bronze	Lipids and lipid-like molecules	Steroids and steroid derivatives	Cholestane steroids
2-{1-[(4-chlorophenyl)carbonyl]-5-methoxy-2-methylindol-3-yl}-N-[(4-methoxyphe nyl)methyl]acetamide	521.148	520.924	0.224487	Bronze	Organoheterocyclic compounds	Indoles and derivatives	Benzoylindoles
PE(18:1/18:1); [M-H]- C41H77N1O8P1	743.547	742.565	0.981995	Gold	N/A	N/A	N/A
ReSpect:PT203860 beta-Nicotinamide adenine dinucleotide hydrate|beta-NAD|beta-DPN|Diphosphopyridine nucleotide|Coenzyme1|Cozymase|Nadide|[(2R,3S,4R,5R)-5-(6-aminopurin-9-yl)-3,4-dihydroxyoxolan-2-yl]methyl [[(2R,3S,4R	662.101	662.104	0.00299072	Bronze	N/A	N/A	N/A
SARCOSINE	90.055	89.026	1.029	Bronze	Organic acids and derivatives	Carboxylic acids and derivatives	Amino acids, peptides, and analogues
Massbank:RP029913 N-Oleoyl-Phenylalanine|N-oleoyl phenylalanine|(2S)-2-[[(Z)-octadec-9-enoyl]amino]-3-phenylpropanoic acid	428.317	428.319	0.00201416	Bronze	Organic acids and derivatives	Carboxylic acids and derivatives	Amino acids, peptides, and analogues
methyl chlorogenate	367.103	367.095	0.00799561	Bronze	Organic oxygen compounds	Organooxygen compounds	Alcohols and polyols
levodopa	196.062	198.033	1.97101	Bronze	Organic acids and derivatives	Carboxylic acids and derivatives	Amino acids, peptides, and analogues
Massbank:KO000521 Cytosine arabinoside|Cytarabine|Cytosine-1-beta-D-arabinofuranoside	242	243.068	1.06799	Bronze	N/A	N/A	N/A
Fulvestrant	607.326	607.157	0.169006	Bronze	Lipids and lipid-like molecules	Steroids and steroid derivatives	Estrane steroids
ReSpect:PT205480 Maltotriose|Amylotriose|alpha-1,4-Glucotriose|Triomaltose|O-alpha-D-glucopyranosyl-O-alpha-D-glucopyranosyl-D-glucose|(Glc(alpha1-4)Glc(alpha1-4)Glc)|(2R,3R,4S,5S,6R)-2-[(2R,3S,4R,5R,6R)-4,5-dihydroxy	503.161	503.072	0.0890198	Bronze	Organic oxygen compounds	Organooxygen compounds	Carbohydrates and carbohydrate conjugates
PG(15:0/18:2); [M-H]- C39H72O10P1	732.494	731.49	1.00403	Gold	N/A	N/A	N/A
Massbank:PR309144 N-Fructosyl pyroglutamate	290.087	291.048	0.960999	Bronze	Organic acids and derivatives	Carboxylic acids and derivatives	Amino acids, peptides, and analogues
2-heptylhexanedioic acid	243.16	245.098	1.93785	Bronze	Lipids and lipid-like molecules	Fatty Acyls	Fatty acids and conjugates
Emodic acid	299.019	299.385	0.365997	Bronze	Benzenoids	Anthracenes	Anthracenecarboxylic acids and derivatives
Endocrocin	313.035	313.186	0.151001	Bronze	Benzenoids	Anthracenes	Anthracenecarboxylic acids and derivatives
8-5'-Benzofuran-diferulic acid	385.094	385.094	0	Bronze	N/A	N/A	N/A
(+)-Isoboldine	328.154	330.047	1.89264	Bronze	N/A	N/A	N/A
ethyl 4-((1S,2S,11S,16S,5R,7R,10R,14R,15R)-5,16-dihydroxy-2,15-dimethyltetracy clo[8.7.0.0<2,7>.0<11,15>]heptadec-14-yl)pentanoate	465.322	464.879	0.443176	Bronze	Lipids and lipid-like molecules	Steroids and steroid derivatives	Bile acids, alcohols and derivatives
daidzein	253.051	253.075	0.0240021	Bronze	Phenylpropanoids and polyketides	Isoflavonoids	Isoflav-2-enes
"GUANOSINE 3',5'-CYCLIC"	344.04	345.541	1.50098	Gold	N/A	N/A	N/A
1,2,6,6,10,17,20-heptamethyl-12-oxo-17-[N-benzylcarbamoyl]pentacyclo[12.8.0.0< 2,11>.0<5,10>.0<15,20>]docos-13-en-7-yl acetate	646.411	646.857	0.445679	Bronze	Lipids and lipid-like molecules	Prenol lipids	Triterpenoids
Note：N/A indicates not applicable or with no record or having limited accessibility.
